# Supplementary material for: Kidney transplantation outcomes in patients with IgA nephropathy and other glomerular and non-glomerular primary diseases in the new era of immunosuppression
Source: PLoS One. 2021 Aug 17;16(8):e0253337. doi: 10.1371/journal.pone.0253337 (PMC8370606; doi:10.1371/journal.pone.0253337)
Supplement: S1 Table — (XLSX) [file pone.0253337.s001.xlsx]

## Sheet: iga cases
PID	gender	GRAFT IGAN Recurrence (Y/N)	B35	file number	graft loss	graft loss	more than 15 years	more than 5 years	MORE THAN DECADE	graft loss	death	cause	ALIVE WITH FUN GRAFT	GRAFT IGAN Recurrence (Y/N)	creat ENDfup	endMDRD	Proteinuria endFUP	Recipient age at KTX	primary disease	donor source	preemptive	donor age	ABO inc	KTX number	gender	PRA>50%	DGF	#of sessions	induction Rx	entry RX	Tac	RX END FUP	Rx change	ATG ever	# days	creat 1st discharge	1std MDRD	creat 1st year	1styMDRD	Proteinuria 1st y	Proteinuria endFUP	ARE	#AREs	Bx proven	bx proven	ARE_3 date	bx proven	Age at IGAN Dx	Native kidney biopsy (Y/N)
a1	M	N	N		Y	Y			Y	Y			N	N				35		LRD	Y		N	1	M
b2	M	N	N	122	N	N	Y		Y	N	N		Y	N	1.79	40	680	42	IgA	L	N	73	N	1	M	N	N		SIMULECT	MMF,MD,FK	Y	MMF,MD,FK	N	N		1.7	78	1.6	77	170	190	N						39	Y
c3	Female	N	N	58	N	N	Y	y	Y	N	N		Y	N	1.4	36	89	33	IgA	LRD		59	N	1	Female	N	N		Simulect	1		4	Y	N		1.1	60	1.4	45		89	N						27	Y
d4	Male	N	N	44	N	N	Y		Y	N	N		Y		2	28	780	44	IgA	DD		31	N	2	Male	N			Zenapax	3		2	Y	N		1.5	64	1.4	68	150		N						19	?
e5	Male	N	Y	134	Y	Y			Y	Y			N	N				51	IgA	DD		53	N	1	Male	N	Y	7	Zenapax	3		3	N	N		1.9	44	2	41			Y	1	Y				31	Y
f6	Male	Y	N	76	N	N	Y		Y	N	N		Y	Y	1.9	39	1328	35	IgA	LDR		68	N	1	Male	N	N		Simulect	1			N	N		1.4	63	1.7	50		1328	N						30	Y
g7	Female	N	N	117	N	N			N	N	N		Y	N	1.2	56		26	IgA	LRD		48	N	1	Female	N	N		Simulect	1		1	N	N		1.3	52	1.3	52	405		N						23	Y
h8	Male	N	Y	37	N	N			N	N	N		Y	N	1.3	60	281	51	IgA	LRD		71	N	1	Male	N	N		Simulect	1			N	N		1.5	52	1.4	56		281	N						50	Y
i9	Male	N	N	89	Y	Y			Y	Y			N	N			810	37	IgA	LRD		70	N	1	Male	N	N		Simulect	1		1	N	N		1.7	48	1.5	55	208	810	N						36	Y
j10	M	N	N	160	Y	Y			Y	Y			N	N						LRD			N	1	Male	N			Zenapax
k11	Male	N	N		Y	Y			N	Y			N	N			100	32	IgA	LRD		65	N	1	Male	N	Y	5	Simulect	1		2	Y	N		2.2	37	4.5	16	100	100	N						21	y
l12	Male	Y	Y	99	N	N	Y		Y	N	N		Y	Y	2.27	24	370	31	IgA	LRD		55	N	1	Male	N	N		Simulect	1		1	N	N		1.5	58	1.9	43	120	370	N						31	Y
m13	Male	N	N	94	N	N	Y		Y	N	N		Y	N	1.98	36	124	47	IgA	LRD		80	N	1	Male	N	N		Simulect	1		1	N	N		1.7	45	1.9	40	71	124	N						46	Y
n14	Female	N	N	176	N	N	Y		Y	N	N		Y	N	1.5	55		39	IgA	DD		58	N	1	Female	N	Y	8	Zenapax	3		1	Y	N		3.2	24	2.05	27			N						27	Y
o15	Male		N	11	N	N			Y	N	N		Y		2.3	31	212	53	IgA	DD		57	N	1	Male	N	Y	9	Zenapax	2			N	N		2.1	35	1.8			212	N						38	Y
p16	F	N	N	185	N	N			Y	N	N		Y	N	0.59	85	211		IGA	D	N	49	N	1	F	N	N		ZEnapax	MMF,MD,FK	Y	MMF,MD,FK	N			1.2	51	0.8	67	110	211	N
qr17	Male	N	Y	107	N	N	Y		Y	N	N		Y	N	1.39	57	130	35	IgA	LRD		68	N	1	Male	N	N		Simulect	1		1	N	N		1.6	54	1.8	47	81	130	N						30	Y
s18	Male	N	N	69	N	N	Y		Y	N	N		Y	N	1.15	68		32	IgA	DD		50	N	1	Male	N	Y	1	Zenapax	1		4	Y	N		2.1	38	1.3	67			N						18	Y
t19	Male	Y	N	12	N	N	Y		Y	N	N		Y	Y	1	70	142	57	IgA	DD		37	N	1	Male	N	N		Simulect	1		4	Y	N		1.1	73	1.1	73	159	142	N						47	Y
u20	Male	Y	N	1	Y	Y			Y	Y			N	Y			153	35	IgA	LRD		54	N	1	Male	N	N		Simulect	1		1	N	N		1.7	49				153	N						34	Y
v21	Male	N	Y	52	N	N			N	N	Y	Ca	N	N	2.2	34		40	IgA	LRD		70	N	1	Male	N	N		Simulect	1		1	N	N		1.4	59	1.6	50			N						26	Y
wx22	Male	N	Y	54	N	N	Y		Y	N	N		Y	N	3.5	19	152	30	IgA	LRD		59	N	1	Male	N	N		Simulect	1		1	N	N		1.6	54	2	41	376	152	N						28	Y
y23	Male	N	Y	114	N	N			N	N	Y	CA	N	N	2	37		48	IgA	LRD		68	N	2	Male	N	N		Simulect	1		1	N	N		2.6	28	2.9	24			N						40	Y
z24	Male	N	Y	115	N	N	Y		Y	N	N		Y	N	1.67	44	172	28	IgA	DD		20	N	1	Male	N	Y	6	Simulect	1		1	N	N		1.7	51	1.4	63	540	172	N						14	Y
bb25	Male	N	N	21	N	N	Y		Y	N	N		Y		1.88	39	67	47	IgA	DD		47	N	1	Male	N	N		SIMULECT	3		1	Y	N		2.7	29	1.7	50	165	67	N						30	Y
bc26	Male	N	Y	75	N	N		y	N	N	N		Y	N	1.5	52	590	43	IgA	LRD		49	N	1	Male	N	N		Zenapax	1			N	N		1.9	41	1.4	58	378	590	N						36	Y
c27	Female	N	Y	120	N	N	Y		Y	N	N		Y	N	1.43	40	50	46	IgA	DD		41	N	1	Female	N	Y	3	Zenapax	1		1	N	N		2.4	23	1.4	42	100	50	Y	2	Y	Y			36	Y
d28	Male	N	N	174	N	N			Y	N	N		Y	N	1.38	55	103	51	IgA	LRD	Y	50	N	1	Male	N	N		Simulect	1		4	Y	N		1.7	45	1.6	48	216	103	N						47	Y
e29	Male	N	Y	176	N	N			Y	N	N		Y	N	1.34	57	262	51	IgA	DD		51	N	1	Male	N	N		Simulect	2		4	Y	N		1.6	48	1.5	52	154	262	N						39	Y
f30	Male		N	25	N	N			Y	N	N		Y		1.75	46	320	30	IgA	LRD		55	N	1	Male	N	N		Simulect	1			N	N		2.1	42	2.1	42	1000	320	N						21	Y
g31	Male	Y	N	183	N	N			Y	N	N		Y	Y	1	68	105	33	IgA	LRD		57	Y	1	Male	N	N		Mabthera, Zenapax	3		1	Y	N		1.1	81	1.2	73	139	105							29	Y
h32	Male	N	N	16	N	N			Y	N	N		Y	N	1.91	39		40	IgA	LRD		73	N		Male	N			SIMULECT				N									N							Y
i33	Male	N	N	184	N	N			Y	N	N		Y	N	1.47	55	102	30	IgA	LRD		50	N	1	Male	N	N		Zenapax	1		1	N	N		1.5	58	1.5	57	280	102	N						29	Y
j34	Male	Y	N	64	Y	Y			N	Y			N	Y			8451	25	HSP	LRD		61	N	1	Male	N	N		Simulect	1		2	Y	N		1.4	65	1.7	51	1963	8451	N						20	Y
k35	Female	Y	Y	37	N	N			Y	N	N		Y	Y	1.4	50	111	42	IgA	DD		50	N	1	Female	Y	Y	2	Zenapax	3		3	N	N		1.1	73	1	81	385	111	N						42	Y
l36	Male	N	Y	188	N	N			Y	N	N		Y	N	1.3	72	171	17	IgA	LRD		40	N	1	Male	N	N		Zenapax	1			N	N		1.6	60	1.4	70	74	171	N						11	Y
m37	Female	N	N		Y	Y			N	Y			N	N			834	55	IgA	DD		71	N	1	Female	N	Y	5	Zenapax	1		1	N	N		2.6	20	1.4	41	160	834	Y	2	Y	Y			42	Y
n38	Male	N	N	53	N	N			Y	N	N		Y	N	0.99	77	61	37	IgA	DD		19	N	1	Male	N	N		Simulect	1		1	N	N		1.3	66	1.1	79	120	61	Y	1	Y					Y
op39	Male	Y	N	119	N	N			Y	N	N		Y	Y	1.84	40	312	32	IgA	LRD		63	N	1	Male	N	N		Simulect	1		1	N	N		1.6	57	1.4	66	120	312	N						23	Y
qr40	Male	Y	N	154	N	N			Y	N	N		Y	Y	2	35	806	53	IgA	LRD		74	N	1	Male	N	N		Simulect	1		1	N	N		2.3	31	1.7	44	2214	806	N						49	Y
r41	Male	Y	Y	122	N	N			Y	N	N		Y	Y	1.82	42	254	31	HSP	LRD		62	N	2	Male	N	N		Simulect	1		1	N	N		2	41	2.5	31	208	254	Y	1					20	Y
st42	Male	Y	Y	253	N	N			Y	N	N		Y	Y	1.7	46	470	42	IgA	LRD		69	Y	1	Male	N	N		Zenapax	3		1	Y	N		1.5	54	1.6	50	17	470		1	Y				41	Y
u43	Male	Y	N	136	N	N			Y	N	N		Y	Y	1.47	39	355	52	IgA	DD		51	N	1	Male	N	N		Simulect	1		1	N	N		1.4		1.2	51	91	355	N						26	Y
v44	Male	N	N	137	Y	Y			Y	Y			N	N			280	40	IgA	DD		60	N	1	Male	N	Y	3	Zenapax	1		1	N	N		1.9	41	1.7	47	276	280	Y	1	Y				34	Y
wx45	Male	N	N	39	N	N			Y	N	N		Y	N	1.56	49	116	48	IgA	DD		70	N	1	Male	N	N		Zenapax	1		1	N	N		1.5	53	1.2	68	18	116	N						32	Y
x46	Female	Y	N	15	N	N			N	N	N		Y	Y	1.4	43	273	37	IgA	LRD		64	N	1	Female	N	N		Zenapax	1			N	N		1.5	41	1.3	48	131	273	N						33	Y
y47	Male	Y	N	201	N	N			N	N	N		Y	Y	2.98	23	497	53	IgA	DD		47	N	1	Male	N	N		SIMULECT	1		1	N	N		1.5	55	1.4	59	960	497	N						40	Y
z48	Female	N	N	128	N	N			Y	N	N		Y	N	0.8	82	51	42	IgA	DD		28	N	1	Female	N	N		Simulect	1		1	N	N		1.2	52	0.7	97	186	51	N						29	Y
b49	Male	N	Y	48	N	N			N	N	N		Y	N	1.5	51	59	50	IgA	DD		53	N	1	Male	N	Y	4	ATG	1		2	Y	Y	14	2.8	25	1.7	44	120	59	N						30	Y
c50	Male	N	N	61	N	N			N	N	N		Y	N	1.2	65	24	55	IgA	DD		6	N	1	Male	N	N		Simulect	1		1	N	N		1.5	51	1.4	55	231	24	N							Y
de51	Male	Y	Y	276	N	N			Y	N	N		Y	Y	2.77	25	375	47	IgA	LRD		65	N	1	Male	N	N		Simulect	1			N	N		1.4	57	1.9	40	683	375	N						37	Y
f52	Male	N	N	149	N	N			Y	N	N		Y	N	1.2	59	86	49	IgA	LRD		52	N	1	Male	N	N		Simulect	1			N	N		1.2	68	0.8	108	135	86	N
g53	Female	N	N	28	N	N	Y		Y	N	N		Y	N	0.98	69	62	36	IgA	DD		66	N	1	Female	N	N		Simulect	1		1	N	N		0.9	75	1	66	235	62	N						36	Y
h54	Male	N	N	101	Y	Y			Y	Y			N	N			3190	28	IgA	DD		28	N	1	Male	N	N		Simulect	1			N	N		1.5	52	0.9	106	210	3190	N							Y
i55	Female	N	N		N	N			N	N	Y	PE	N	N	0.9	70		48	IgA	DD		25	N	1	Female	N	Y	5	Simulect	1		1	N	N		1.5	39	1	62	74		N						37	Y
j56	Female		N	215	N	N			Y	N	N		Y		1.69	33	162	50	IgA	DD			N	1	Female	N	Y	1	ATG	1			N	Y		1.1	65	0.9	69	626	162	N						25	Y
k57	Female	N	N	8	N	N			Y	N	N		Y	N	1.35	42	148	57	IgA	DD		56	N	1	Female	Y	Y	5	Simulect	3		2	Y	N		2.5	21	1.1	54	149	148	N							Y
l58	Female	N	N	11	N	N		y	N	N	N		Y	N	1.3	49	268	31	IgA	LRD		61	N	1	Female	N	N		Simulect	1			N	N		1	68	1	68	240	268	N						13	Y
m59	Male	N	Y	196	N	N			N	N	N		Y		1.2	68		48	IgA	DD		47	N	1	Male	N	N		Simulect	1		2	Y	N		1.5	53	1.4	57	153		N						44	Y
n60	M	N	N	65	N	N	N	Y	N	N	N		Y	N	1.08	68	102	58	IGA	D	N	54	N	1	M	N	N		SIMULECT	MMF,MD,FK	Y	MMF,MD,FK	N	N		1.04	70	1.1	70	99	105	N
op61	Female	Y	N	78	N	N			N	N	N		Y	Y	1.84	31	72	43	IgA	LRD		62	N	1	Female	N	N		Simulect	1			N	N		1.1	58				72	N						40	Y
qr62	Male	Y	Y	229	N	N			N	N	N		Y	Y	1.34	78	180	38	IgA	LRD		61	N	1	Male	N	N		Simulect	1		1	N	N		1.6	57	1.4	60	58	180	N						28	Y
r63	Male	Y	Y	18	N	N			N	N	N		Y	Y	1.3	61	10	23	IgA	LRD		46	N	1	Male	N	N		Simulect	1		1	N	N		1.6	57	1.5	61	130	10	N						19	Y
s64	F	N	N	72	N	N			N	N	N		Y	N	1.05	55	308	63	IgA	D	N	61	N	1	F	Y	N		SIMULECT	MMF,MD,FK	Y	MMF/MD/FK	N	N		1	59	1	59	81	308	N						48	Y
u65	Female	Y	Y	236	N	N			N	N	N		Y	Y	2.1	35	1940	45	IgA	LRD		68	N	1	Female	N	Y	7	ATG-Simulect	1		1	N	Y	14	2.1	27	1.3	46	602	1940	N							Y
v66	Male	N	N	160	N	N			N	N	N		Y	N	1.3	69	150	28	IgA	LRD		58	N	1	Male	N	N		Simulect	1		1	N	N		1.2	76				10	N						10	Y
wx67	Male	N	N	108	N	N		y	N	N	N		Y	N	1.25	68	49	62	IgA	LDR		64	N	1	Male	N	N		Simulect	1		1	N	N		1.6	46				49	N						45	Y
x68	Male	Y	N	108	N	N		y	N	N	N		Y	Y	1.98	37	888	54	IgA	LDR		75	N	1	Male	N	N		Simulect	1		1	N	N		1.7	44				888	Y	1	Y				51	Y
y69	M	N	N	300	N	N			N	N	N		Y	N	0.82	67		62	IgA	D	N	20	N	1	M	N	N		SIMULECT	MMF,MD,FK	Y	MMF/MD/FK	N	N		1.1	72	0.9	99	188		N						53	Y
c70	M	N	Y	301	N	N			N	N	N		Y	N	1.19	53	10	50	IgA	LRD		57	N	1	M	N	N		Simulect	1		1	N	N		1.2	72				10	N						35	Y
d71	Male	N	N	10	N	N				N	N		Y	N			1207	63	IgA	LRD	Y	56	N	1	Male	N	N		Simulect	1		1	N	N							1207							57	Y
f72	Male	N	N	78	N	N			N	N	N		Y	N	1.58	47	100	56	IgA	DD		57	N	1	Male	N	Y	4	Simulect	1		1	N	N		1.9	39				100	N						48	Y
g73	M	N	N	169	N	N			N	N	N		Y	N	1.12	68	312	52	IgA	D	N	22	N	2	M	Y	N		SIMULECT,RITUXIMAB	MMF,MD,FK	Y	MMF/MD/EVER	Y	N		2	37	1.3	60	100	312	N						32	N
h74	Male	N	N	160	N	N			N	N	N		Y	N	1.8	41	3264	45	IgA	LRD		66	N	2	Male	N	N		Simulect	1		1	N	N		1.7		1.7			3264	N						40	Y
i75	F	N	N	171	N	N				N	N		Y					40	IgA	LRD	Y		N		F	N	N
j76	F	N	N	52	N	N			N	N	N		Y	N			127	49	IGA	L	Y	71	N	1	F	N	N		SIMULECT	MMF,MD,FK	Y	EVER,MD	Y	N		1.2	46	1.5	43	163	290							33	Y
k77	M	N	Y	323	N	N			N	N	N		Y	N	1.3	45	143	53	IgA	D	N	44	N	2	M	N	Y	3	SIMULECT,RITUXIMAB	MMF,MD,FK	Y	MMF/MD/FK	N	N		1.8	29	1.41	41	112	143	N						33	Y
l78	F	N	N	328	N	N	N	N	N	N	N		Y	N	1.21	48	39	58	IGA	D	N	20	N	1	F	N	N		SIMULECT	MMF,MD,FK	Y	MMF,MD,FK	N	N		1.06	62	0.8	72	48	56	N
m79	F	Y	Y	179	N	N			N	N	N		Y	Y	2.1	27	144	39	IgA	L	N	66	N	1	F	N	N		SIMULECT	MMF,MD,FK	Y	MMF/MD/FK	N	N		1.57	39	1.65	37	260	144	N						33	Y
n80	F	N		87	N	N			N	N	N		Y	N	1.14	53		52	IgA	D	N	42	N	1	F	N	N		SIMULECT	MMF,MD,FK	Y	MMF/MD/FK	N	N		1.44	41	1.21	49	250		N						39	Y
op81	M	N	N	165	N	N			N	N	N		Y		1.88	44	111	31	IgA	L	N	51	N	1	F	N	N		SIMULECT	MMF,MD,FK	Y	MMF/MD/FK	N	N		1.62	53	1.83	46	120	111	N						24	Y
qr82	F	N	N	346	N	N			N	N	N		Y	N	1.39	43		48	IgA	D	N	39	N	1	F	N	Y	8	SIMULECT	MMF,MD,FK	Y	MMF/MD/FK	N	Y	14	2.41	16	1.72	33	133		Y	1	23/8/2018	30/11/2017			34	Y
r83	M	N	Y	95	N	N			N	N	N		Y	N	2.05	38	120	39	IgA	L	N	67	N	1	M	N	N		SIMULECT	MMF,MD,FK	Y	MMF/MD/FK	N	N		2.32	33	2.13	37	250	120	Y	1	25/11/2017				28	Y
s84	M	N		96	N	N			N	N	N		Y	N	1.32	60		48	IgA	L	N	45	N	1	M	N	N		SIMULECT	MMF,MD,FK	Y	MMF/MD/FK	N	N		1.34	60	1.29	63	120		N						37	Y
t85	F	N	N	176	N	N			N	N	N		Y	N	1.73	50		26	IgA	L	Y	51	N	1	F	N	N		SIMULECT	MMF,MD,FK	Y	MMF/MD/FK	N	N		1.7	51	1.73	50	154		N						26	Y
l86	M	N		178	N	N			N	N	N		Y	N	1.89	41		42	IgA	L	N	72	N	1	M	N	N		SIMULECT	MMF,MD,FK	Y	MMF/MD/EVER	Y	N		1.85	43	1.94	40	291		N						29	Y
m87	M	N	N	182	N	N			N	N	N		Y	N	1.65	49		41	IgA	L	N	69	N	1	M	N	N		SIMULECT	MMF,MD,FK	Y	MMF/MD/FK	N	N		1.67	48	1.81	44	282		N						36
n88	M	N		185	N	N			N	N	N		Y	N	1.52	54	88	37	IgA	L	Y	64	N	1	M	N	N		SIMULECT	MMF,MD,FK	Y	MMF/MD/FK	N	N		1.53	54	1.48	56	88	88	N						36	Y
op89	M	N	Y	88	N	N			N	N	N		Y	N	1.2	67	94	39	IgA	L	N		N	1	M	N	N		SIMULECT	MMF,MD,FK	Y	MMF/MD/FK	N	N				1.2	67	94	94	N						26	Y
qr90	M	N		39	N	N			N	N	N		Y	N	1.1	70	117	51	igA	L	N	49	N	1	M	N	Y	1	SIMULECT	MMF,MD,FK	Y	MMF/MD/FK	N	N		1.34	60				117	N						50
r91	F	N		360	N	N			N	N	N		Y	N	0.99	57	98	59	IgA	D	N	20	N	1	F	Y	N		SIMULECT	MMF,MD,FK	Y	MMF/MD/FK	N	Y	11	1.26	46	1.02	59	75	98	Y	1	27/2/2018				55	Y
st92	M	Y		273	N	N			N	N	N		Y	Y	2.47	28	329	55		D	N		N	1	M	N			SIMULECT												329	N						63	Ν
u93	F	N		249	N	N			N	N	N		Y	N	1.29	48	231	33	IgA	L	N	53	N	1	F	N	N		SIMULECT	MMF,MD,FK	Y	MMF/MD/FK	N	N		1	64	1.2	52	231	231	N						30	Y
v94	M	N		132	N	N			N	N	N		Y	N	1.69	45	149	54	IgA	D	N	58	N	1	M	N	N		SIMULECT	MMF,MD,FK	Y	MMF/MD/FK	N	N		1.46	54	1.56	49	106	149	N						37	Y
qr95	F	N	N	123	N	N			N	N	N		Y	N	1.58	53	161	36	IgA	L	N	63	N	1	F	N	N		SIMULECT	MMF,MD,FK	Y	MMF/MD/FK	N	N		1.69	49				161	N						32	Y
x96	F	N		67	N	N		y	N	N	N		Y	N	2.06	36	96	47	IgA	D	N	55	N	1	F	N	Y	5	SIMULECT	MMF,MD,FK	Y	MMF/MD/FK	Y	Y		3	24	2.2	34	137	96	Y	1	2013-02-11				33	Y
y97	M	Y	N	118	Y	Y		Y	N	Y			N	Y			3600	38	IgA	LRD				1	M	N	N		SIMULECT												3600							34	Y
z98	M	N		64	N	N		y	N	N	N		Y	N	0.74	68		53	IgA	D	N	35	N	1	M	N	N		SIMULECT	MMF,MD,FK	Y	MMF/MD/FK	N	N		0.9	94	0.8	94	172		N						39	Y
χ99	M	N	N	345	N	N			N	N	N		Y	N	0.85	91	277	61	IgA	L	N	53	Y	1	M	N	N		SIMULECT	MMF,MD,FK	Y	ARA/FK/MD	Y	N		0.87	87	0.86	87	175	277							41	Y
[truncated: 64 more columns]

## Sheet: non_glomerular controls
PID	gender	KXT date	endFUP date	FOLLOW UP	>1 decade	graft loss		death		cause	alive with fun graft	creat ENDfup	endMDRD	Proteinuria endFUP	Recipient age at KTX	primary disease	ESRD date	donor source	cold ischemia time	major surgical complic		donor age	donor HLA	recipient HLA	B35	ABO incomp	KTX number	gender	PRA>50%	DGF	number of sessions	induction Rx	maintenance at entry	maintenance at end FUP	induction Rx	maintenance at entry	maintenance at end FUP	ATG ever		# days	creat 1st disch	1std MDRD	creat 1st yr	1styMDRD	Proteinuria 1st year	Proteinuria endFUP	ARE	#AREs
pan1	Male			126.5	Y	N		N			Y	3.5	21	273	46	PKD		LRD		N		50	A3A11/B38B51/Cw12Cw15/DR11DR13/DQ7DQ6	A3A32/B18B61/Cw7Cw15/DR10DR4/DQ5DQ8		N	1	Male	N	Y	1	Simulect+ATG	Prograf,MMF,Medrol	Prograf,MMF,Medrol	3	1	1	Y		14	2	38	1.2	68	143	273	Y
pan2	Male			161.3	Y	N		N			Y	2.5	29	956	40	Nephrolithiasis		LRD		N		58	A24A68/B7B8/Cw7Cw12/DR15DR17/DQ2DQ5	A2A24/B7B39/Cw12Cw/DR1DR15/DQ5DQ		N	1	Male	N	N		Simulect	Neoral,MMF,Medrol	Advagraf, Myfortic, Medrol	1	1	1	N			1.2	71	2.5	30	660	956	Y	3
pan3	Male			52.4											35	PKD		LRD		N		56	A3A32/B35B51/Cw9Cw14/DR11DR14/DQ5DQ7	A3A23/B35B49/Cw7Cw9/DR14DR16/DQ5DQ_	Y	Y	1	Male	N	N		Rituximab-Zenapax	Certican, Prograf, Medrol	Certican, Prograf, Medrol	2	3	3	N			1.8	45
pan4	Female			132.6	Y	N		N			Y	1.3	47	190	43	PKD		DD	19	N		63	A1A2/B8B18/Cw_/DR11DR17/DQ_	A1A2/B8B18/Cw_/DR16DR17/DQ		N	1	Female	N	Y	1	Simulect	Prograf,Myfortic, Medrol	Advagraf, Myfortic, Medrol	1	1	1	N			1.6	37	1.3	47	190	190	N
pan5	Female			20.6		N		N			Y	1.2	57	37	25	Chronic pyelonephritis		LRD		N		47	A24/B35/Cw4/DR12DR15/DQ5DQ7	A24A34/B62B35/Cw4Cw9/DR4DR12/DQ4DQ7	Y	N	1	Female	N	N		Simulect	Prograf,MMF,Medrol	Prograf,MMF,Medrol	1	1	1	N			0.8	92	1	71	40	37	N
pan6	Male			107.6	Y	N		N			Y	1.75	44	1006	42	Reflux nephropathy		LRD		N		61	A2A11/B18B13/Cw6Cw7/DR7DR13/DQ2DQ6	A2/B18B51/Cw7Cw15/DR7DR16/DQ2DQ5		N	1	Male	N	N		Simulect	Advagraf, MMF, Medrol		1	1	1	N			1.5	54	1.2	70	1122	1006	N
pan7	Female			80.9		Y					N	4.3	11	283	58	Nephrolithiasis+UTIs+Sjogren syndrome		DD	16	N		74	A2A11/B35B52/Cw4Cw12/DR11DR15/DQ3DQ6/DP4	A2A24/B4B52/Cw12Cw17/DR4DR15/DQ2DQ6		N	1	Female	N	Y	21	Zenapax	Prograf,MMF,Medrol	Advagraf, Myfortic, Medrol	1	1	1	Y		14	2.7	19	2.5	21	70	283	Y	3
pan8	Male			31.7		Y					N	1.2	66	61	52	PKD		LRD		N		50	A1A24/B62B50/Cw9Cw6/DR17DR11/DQ2DQ7	A2A3/B13B51/Cw6Cw15/DR11DQ7		N	1	Male	N	N		Simulect	Advagraf, MMF, Medrol	Advagraf, Myfortic, Medrol	1	1	1	N			1.2	67	1.2	67	65	61	N
pan9	Male			119.2	Y	Y				AEE	N	3.2	21	1729	55	PKD		DD		N		43	A32A68/B38B53/DR15DR13	A23A32/B49B38/DR15DR11/DQ1DQ3			1	Male	N	Y	7	Zenapax	Sir,MMF,Medrol	Advagraf, MMF, Medrol	1	3	1	N			2.3	31	2	37	140	1729	Y	1
pan10	Female			151.2	Y	N		N			Y	1.8	36	278	40	Chronic pyelonephritis+right nephrectomy		DD		N		62	A30A33/B14B18/Cw8Cw_/DR3DR7/DQ2DQ3	A2A28/B27B41/Cw21CW17/DR17DR7/DQ2DQ3		N	1	Female	Y	Y	2	Zenapax	Certican, Prograf, Medrol	Prograf,MMF,Medrol	1	3	1	N			1.6	38	1.6	38	325	278	N
pan11	Female			158.8	Y	N		N			Y	1.2	47	90	56	PKD		DD		N		81	A23A24/B18B49/DR15DR16	A24A28/B35B35/DR11DR12	Y	N	1	Female	N	Y	3	Zenapax	Prograf,MMF,Medrol		1	1	1	N			2.2	24	1.5	38	51	90	N
pan12	Male			107.8	Y	N		N			Y	1.87	45	124	21	Reflux nephropathy		LRD		N		74	A2A24/B39B55/Cw7Cw9/DR4DR13/DQ2DQ6	A1A26/B52/Cw7Cw12/DR15DR16/DQ5DQ6		N	1	Male	N	N		Simulect	Advagraf, MMF, Medrol	Advagraf, MMF, Medrol	1	1	1	N			1.2	60	1.3	54	149	124	N
pan13	Male			87.2		N		Y		SEPSIS	N	2.9	23	100	60	Chronic pyelonephritis		DD		N		65	A2A32/B49B7/Cw,Cw/DR11DR17	A2A32/B7B18/Cw/DR4DR11/DQ7DQ8		N	1	Male	N	Y	8	ATG	Sir,MMF,Medrol	Sir,MMF, Prezolon	3	2	2	Y		14	1.5	50	2.5	28	100	100	N
pan14	Male			214.1	Y	N		N			Y	1.44	57	101	26	Hypoplastic kidneys		DD		N		58	A2/B51B35/DR11DR_/	A2A32/B51/DR11DR14/DQ1DQ7		N	1	Male	N	N		Zenapax	Sir,MMF,Medrol	Certican, Myfortic, Medrol	1	2	2	N			1.5	60	1.5	60		101	N
pan15	Male			164.1	Y	N		N			Y	2.1	37	177	33	Malignant hypertension		LRD		N		61	A23A24/B44B44/Cw4Cw5/DR7DR11/DQ2DQ7	A11A23/B44B52/Cw4Cw12/DR7DR15/DQ2DQ6	Y	N	1	Male	N	N		Simulect	Neoral,MMF,Medrol	Certican, MMF, Medrol	1	1	2	N			1.9	43	2.3	34	376	177	Y
pan16	Female			142.9	Y	N		N			Y	0.8	76	26	60	PKD		DD	18	Y		26	A3A11/B18B35/Cw4Cw7/DR1DR11/DQ5DQ7	A11A32/B35B35/Cw4Cw/DR11DR14/DQ7DQ	Y	N	1	Female	N	N		Zenapax	Prograf,MMF, Prezolon	Advagraf,MMF, Prezolon	1	1	1	N			0.9	67	0.9	67	134	26	N
pan17	Female			121	Y	N		N			Y	1.1	56	157	42	Neurogenic bladder+UTIs		LRD		N		64	A9A31/B35B57/Cw4Cw6/DR7DR1/DQ9DQ5	A24A31/B18B35/Cw4Cw7/DR1DR11/DQ7DQ5	Y	N	1	Female	N	N		Simulect	Prograf,MMF,Medrol	Advagraf,MMF	1	1	4	N			1.1	57	0.9	72	100	157	N
pan18	Male			149.1	Y	N		N			Y	1.6	48	331	46	Chronic interstitial nephritis		LRD		N		49	A1A26/B35B51/Cw4Cw16/DR4DR13/DQ6DQ8	A1A68/B35B51/Cw4Cw15/DR4DR14/DQ5DQ8		N	1	Male	N	N		Zenapax	Prograf,Myfortic, Medrol	Prograf,Myfortic, Medrol	1	1	1	N			2.2	34	1.9	40	350	331	N
pan19	Female			170.9	Y	N		N			Y	1.5	39	30	37	PKD		LRD		N		70	A24A33/B44B44/Cw2/DR1DR14/DQ5	A24A33/B44B55/Cw2Cw3/DR1DR14/DQ5		N	1	Female	N	N		Simulect	Neoral,MMF,Medrol	Neoral,MMF,Medrol	1	1	1	N			1.5	41	1.6	38	108	30	N
pan20	Male			154.3	Y	N		N			Y	1.3	59	1000	27	Βαλβίδες οπίσθιας ουρήθρας		LRD		N		66	A2A26/B44B51/Cw1Cw_/DR0405DR11/DQ7DQ8	A26A66/B44B65/Cw7Cw14/DR4DR11/DQ7DQ8	Y	N	1	Male	N	N		Simulect	Neoral,MMF,Medrol	Neoral,MMF,Medrol	1	1	1	N			1.6	55				1000	N
pan21	Male			184	Y	N		N			Y	1	80	222	52	PKD		DD		N		48	A32A32/B51B35/Cw4Cw15/DR16DR16/DQ5	A24A32/B13B35/Cw4Cw6/DR16DR11/DQ5DQ7	Y	N	1	Male	N	Y	6	Zenapax	Prograf,MMF,Medrol	Advagraf, Myfortic	1	1	4	N			1.8	42	1.5	52		222	N
pan22	Male			73.9		N		N			Y	2.8	36	5500	56	Interstitial nephritis		DD		N		38	A2A11/B35B51/Cw4Cw15/DR9DR11/DQ2DQ7	A2A11/B35B55/Cw3Cw4/DR11/DQ7		N	1	Male	N	N		Simulect	Advagraf, Myfortic, Medrol	Advagraf, Myfortic, Medrol	1	1	1	N			1	82				5500	Y
pan23	Male			79.4		N		N			Y	1.56	53	126	31	Malignant hypertension		LRD		N		58	A2A26/B18B45/Cw7Cw16/DR8DR11/DQ7	A26A30/B18B35/Cw4Cw7/DR11/DQ7	Y	Y	1	Male	N	N		Simulect+Mabthera	Advagraf, Myfortic, Medrol	Advagraf, Myfortic, Medrol	2	1	1	N			1.6	53				126	N
pan24	Female			107.4		N		N			Y	1.87	32		33	Neurogenic bladder+UTIs		DD	26	N		64	A24A32/B51B44/Cw7/DR4DR13/DQ8	A23A32/B49B51/Cw7/DR4DR14/DQ5DQ2		N	1	Female	N	N		ATG	Advagraf, MMF, Medrol	Advagraf, MMF, Medrol	3	1	1	Y		14	1.4	46	1.2	54	216		N
pan25	Male			188	Y	N		N			Y	0.9	82	157	25	Reflux nephropathy		LRD		N		60	A2A68/B18B18/Cw7Cw_/DR15DR11/DQ6DQ7	A24A68/B18B18/Cw7/DR15DR11/DQ6DQ7		N	1	Male	Y	N		Zenapax	Prograf,Sir,Medrol	Certican, Prograf, Medrol	1	3	3	N			1.4	65	1.2	77	75	157	N
pan26	Male			101.9		N		N			Y	0.8	102	73	60	PKD		DD		N		39	A2A11/B35B62/Cw_Cw_/DR14DR15/DQ_DQ_	A2A26/B62B50/Cw_Cw_/DR11DR16/DQ1DQ3		N	1	Male	N	Y	7	Zenapax	Prograf,MMF,Medrol	Prograf,MMF	1	1	4	N			1.5	50	1.1	72	119	73	N
pan27	Male			107.8		N		N			Y	1	79	92	60	PKD		LUD		N		58	A11A29/B44B51/Cw4Cw16/DR7DR11/DQ7DQ2	A3A26/B35/Cw4/DR1DR11/DQ5DQ7	Y	Y	1	Male	N	N		Simulect	Certican, Advagraf, Medrol	Advagraf, Myfortic, Medrol	1	3	1	N			1.1	72	1.2	65	109	92	Y	1
pan28	Male			198.4	Y	N		N			Y	1.61	45	143	57	Nephrolithiasis-Unilateral nephrectomy		DD	20	N		63	A23A31/B13B51/Cw6Cw15/DR11DR7/DQ2DQ7	A24A31/B51B62/Cw3Cw5/DR13DR10/DQ1		N	2	Male	N	Y	4	Zenapax	Prograf,MMF,Medrol	Certican, MMF, Medrol	1	1	2	N			2.1	34	2	36	315	143		2
pan29	Male			167.2	Y	Y					Y	1.5	51	828	47	Chronic pyelonephritis - Reflux nephropathy		DD		N		68	A2A32/B61/Cw_/DR15DR11/DQ6DQ7	A2A11/B52B57/Cw6/DR11DR15/DQ6DQ7		N	2	Male	N	Y	3	Zenapax	Prograf,MMF,Medrol	Prograf,MMF,Medrol	1	1	1	N			1.9	40	1.6	49	30	828	N
pan30	Male			122.9	Y	N		N			Y	1.2	66	496	51	PKD		DD		N		32	A1A6/B7B8/Cw7Cw_/DR17DR11/DQ2DQ7	A1A30/B8B35/Cw4Cw7/DR17DR11/DQ2DQ7	Y	N	1	Male	N	N		Simulect	Prograf,MMF,Medrol	Prograf,MMF,Medrol	1	1	1	N			1.6	48	1.3	61	253	496	N
pan31	Male			122.8	Y	N		N			Y			140	40	PKD		LRD		N		68	A2A1/B51B35/Cw2Cw4/DR4DR3/DQ7	A2/B51B44/Cw2Cw7/DR4DR7/DQ2DQ7		N	1	Male	N	N		Zenapax	Prograf,MMF,Medrol	Prograf,MMF,Medrol	1	1	1	N			2.5					140	Y	1
pan32	Male			169.7	Y	N		N			Y	1.47	46	114	18	Reflux nephropathy+hypoplastic kidneys		LRD		N		52	A32A32/B35B65/Cw4Cw8/DR11/DQ7	A2A33/B13B14/DRB1*11DRB1*16		Y	1	Male	N	N		Zenapax	Certican, Prograf, Medrol	Prograf,MMF,Medrol	1	3	1	N			1	76	1.4	51	24	114	N
pan33	Male			135.7	Y	N		Y		CVE	N	1.9	41	289	36	Hypertensive nephrosclerosis		LRD		N		59	A33A24/B35B58/Cw4Cw6/DR8DR11/DQ4DQ6	A1A33/B35B51/Cw4Cw6/DR11DR11/DQ7DQ6	Y	N	1	Male	N	N		Simulect	Neoral,MMF,Medrol	Neoral,MMF,Medrol	1	1	1	N			2	40	1.5	55	120	289	N
pan34	Male			123.9	Y	N		N			Y	1.1	74	108	50	PKD		DD		N		55	A2A3/B18B_/Cw7Cw12/DR16DR_/DQ5DQ_	A2A25/B18B49/Cw7Cw12/DR4DR15/DQ8DQ5		N	1	Male	N	Y	6	ATG	Prograf,MMF,Medrol	Certican, MMF, Medrol	3	1	2	Y		14	1.8	42	1.4	56	100	108	N
pan35	Male			191.7	Y	N		N			Y	1	80	20	52	PKD		DD		N		12	A3A23/B18B57/Cw6Cw12/DR16DR16/DQ5	A2A24/B18B18/Cw7/DR16DR16/DQ1		N	1	Male	N	N		Simulect	Neoral,MMF,Medrol	Neoral,Myfortic	1	1	4	N			1.5	52	1.5	52	703	20	N
pan36	Male			98.4		N		N			Y	1	104	136	15	Bardet-Biedl syndrome		DD		N		29	A2A25/B61B62/Cw2Cw9/DR13DR16/DQ5DQ7	A2A30/B41B44/Cw2Cw17/DR16DR7/DQ5DQ2		N	1	Male	N	N		Simulect	Prograf,MMF,Medrol	Advagraf, MMF, Medrol	1	1	1	N			1.1	96	1	105	307	136	N
pan37	Female			168.5	Y	N		N			Y	1.44	38	34	54	Reflux nephropathy		DD	19	N		49	A2A25/B18Bx/Cw7Cw12/DR4DR11DQ7DQ8	A2A28/B18B18/Cw7/DR4DR11/DQ7DQ8		N	1	Female	N	N		Simulect	Neoral,MMF,Medrol	Neoral,Myfortic,Medrol	1	1	1	N			2	28	1.4	41	231	34	N
pan38	Female			173.9	Y	N		N			Y	1	66	9	34	Eclampsia		LRD		N		56	A3A24/B7B35/Cw4Cw7/DR13DR15/DQ6	A23A24/B35B_/Cw4Cw_/DR1DR13/DQ5DQ6	Y	N	1	Female	N	N			Prograf,MMF,Medrol	Prograf,MMF,Medrol	1	1	1	N			1.1	60	1	67	72	9	N
pan39	Male			83.3		N		N			Y	1.62	53	295	15	Nephronopthisis		LRD		N		44	A3A26/B18B35/Cw4Cw7/DR7DR11/DQ1DQ7	A1A26/B18B37/Cw6Cw7/DR11DR10/DQ7DQ1		N	1	Male	N	N		Simulect	Prograf,MMF,Medrol	Prograf,MMF,Medrol	1	1	1	N			1.9	51	1.9	50		295	N
pan40	Female			63.2		Y					N	2.4	23	344	38	Reflux nephropathy		LRD		Y		76	A30A32/B42B51/Cw15Cw17/DR3DR11/DQ2/DQ7	A68A30/B38B42/Cw12Cw17/DR17DR11/DQ2DQ7			1	Female	N	Y	7	ATG	Neoral,MMF,Medrol		3	1	1	Y		14	2.2	26	2.3	25	306	344	N
pan41	Male			206.2	Y	N		N			Y	1.95	40	2170	27	Ψαμμίαση		LRD		N		51	A2A24/B18B27/Cw7/DR11DR11/DQ7	A2A30/B18B8/Cw7/DR17DR11/DQ2DQ7		N	1	Male	N	Y	3	Simulect	Prograf,MMF,Medrol	Advagraf, MMF, Medrol	1	1	1	N			1.6	55	1.5	59	130	272
pan42	Male			108.3		N		N			Y	1.17	72	85	43	PKD		DD		N		36	A2A32/B44B50/Cw5Cw6/DR12DR13/DQ6DQ7	A2A32/B51B35/Cw4cW12/DR12DR13/DQ6DQ7	Y	N	1	Male	N	Y	3	Simulect	Advagraf, MMF, Medrol	Advagraf, Myfortic, Medrol	1	1	1	N			1.1	77	1	86	188	85	N
pan43	Male			49.8		N		Y			N	1.5	49	135	64	PKD		DD		N		58	A2A26/B7B35/Cw,Cw/DR15DR14/DQ,DQ	A2A26/B18B35/Cw4Cw4/DR11DR14/DQ5DQ7	Y	N	1	Male	N	Y	4	Simulect	Neoral,MMF,Medrol	Certican, MMF, Medrol	1	1	2	N			2.4	28	1.6	45	447	135	N
pan44	Male			178.1	Y	N		N			Y	1.5	51	158	46	PKD		LRD		N		71	A2A36/B18B18/Cw7/DR15DR11/DQ6DQ7	A30A30/B18B35/Cw4/DR11DR11/DQ7DQ_	Y	N	1	Male	N	Y	2	Simulect	Prograf,MMF,Medrol	Advagraf, Myfortic	1	1	4	N			1	40	1.5	53		158	Y	1
pan45	Female			89.3		N		N			Y	1.24	59		22	Neurogenic bladder		LRD		N		45	A1A3/B7B35/Cw4Cw7/DR4DR10/DQ7DQ5	A1A23/B35B61/Cw4Cw7/DR10DR16/DQ5	Y	N	1	Female	N	N		Simulect	Prograf,MMF,Medrol	Prograf,MMF,Medrol	1	1	1	N			0.9	78	0.9	77			N
pan46	Male			159.4	Y	N		N			Y	1.45	56	532	37	Nephrocalcinosis (rickets)		DD	18	N		61	A1A29/B18B63/Cw7Cw14/DR4DR11/DQ7	A1/B18B51/Cw3Cw12/DR11DR16/DQ5DQ7		N	1	Male	N	Y	2	Simulect	Advagraf, Myfortic, Medrol	Certican, Myfortic, Medrol	1	1	2	N			2.5	31	1.6	51	1300	532	N
pan47	Female			160.8	Y	N		N			Y	1.4	45	232	48	Interstitial nephritis		DD		N		56	A1A2/B18B35/Cw7Cw12/DR11DR14/DQ3DQ5	A2A3/B18B35/Cw4Cw7/DR11DR14/DQ5DQ7	Y	N	1	Female	Y	N		Zenapax	Certican, Prograf, Medrol	Certican, Prograf, Medrol	1	3	3	N			1.1	56	1.1	56	129	232	N
pan48	Female			129.5	Y	N		N			Y	1.95	32	114	19	Nephrolithiasis+hypoplastic kidneys		DD		?		54		A2A3/B39B18/Cw7/DR16DR11/DQ7DQ5		N	1	Female	?	?			?	Prograf,MMF,Medrol	1		1	?					?			114
pan49	Male			154.1	Y	N		N			Y	1.8	47	282	22	Reflux nephropathy+UTIs		LRD		N		45	A26A68/B35B39/Cw4Cw16/DR11DR16/DQ6DQ7	A2A68/B51B35/Cw4Cw16/DR11DR15/DQ6DQ7	Y	N	1	Male	N	N		Simulect	Neoral,MMF,Medrol	Advagraf, MMF, Medrol	1	1	1	N			1.3	73	1.7	53	220	282
pan50	Female			173.3	Y	N		Y		MYOCARDIAL INFRACTION	N	1.2	46	58	65	PKD		DD	15	Y		58	A11A24/B51B14/Cw_Cw_/DR11DR16/DQ_DQ_	A11A24/B51B44/Cw_Cw_/DR7DR1/DQ_DQ_		N	1	Female	N	Y	5		Sir,Prograf,Medrol	Sir,Prograf	1	3	3	N			1.7	32	1.3	43		58	N
pan51	Female			131.3	Y	Y		Y			N	2	26	1304	61	PKD		DD		N		39	A3A29/B7B35/Cw4Cw15/DR17DR4/DQ2DQ8	A3A24/B44B35/Cw4/DR17DR11/DQ2DQ7(3)	Y	N	1	Female	N	Y	5	Zenapax	Certican, Prograf, Medrol	Prograf,MMF,Medrol	1	3	1	N			1.6	35	1	60	217	1304	Y	1
pan52	Male			187.8	Y	Y		N			N	1.7			49	PKD		LRD		N		74	A2A2/B27B18/Cw2Cw15/DR16(2)DR11(5)/DQ5(1)DQ7(3)	A2A32/B51(5)B27/Cw2Cw15/DR16(2)DR11(5)/DQ5(1)DQ7(1)		N	1	Male	N	N		Simulect	Neoral,MMF,Medrol	Prograf,MMF,Medrol	1	1	1	N			2.2		1.7		680		N
pan53	Male			109.3		N		Y		CVE	N	1.2	75	214	26	Kidney Ca		LRD		N		50	A2A69/B58B18/Cw10Cw7/DR11DR8/DQ7DQ4	A2A26/B62B18/Cw9Cw7/DR11/DQ7		Y	1	Male	N	N		Rituximab+Simulect	Certican, Prograf, Medrol	Certican, Advagraf, Medrol	2	3	3	N			1.1	86	1.2	77	108	214	N
pan54	Male			84.5		N		N			Y	2	39		41	PKD		LRD		N		75	A11A24/B35B51/Cw4Cw15/DR1DR11/DQ5DQ7	A24A26/B27B95/Cw1Cw4/DR8DR11/DQ4DQ7		N	1	Male	N	N		Simulect	Advagraf, MMF, Medrol	Advagraf, MMF, Medrol	1	1	1	N			1.8	44					N
pan55	Male			152.8	Y	N		N			Y	1.75	47	75	25	Βαλβίδες οπίσθιας ουρήθρας		LRD		Ν		48	Α2Α26/Β7/Cw7Cw12/DR15/DQ5DQ6	A3A26/B7B44/Cw4Cw12/DR1DR15/DQ5		N	1	Male	N	N		Simulect	Neoral,MMF,Medrol	Neoral,MMF	1	1	4	N			1.3	71	1.4	65	30	75	N
pan56	Female			209.5	Y	N		N			Y	2.97	18	476	38	Nephrolithiasis		LRD		Y		58	A2A2/B35B61/Cw2Cw4/DR11DR16/DQ1DQ7	A2A32/B35B61/Cw2Cw4/DR11DR16/DQ1DQ7	Y	N	1	Female	N	N		Simulect	Neoral,MMF,Medrol	Certican, Myfortic, Medrol	1	1	2	N			1.4	44	1.8	33		476	N
pan57	Male			112.2		N		Y		CVE	N	0.6	99	7	60	Nephrolithiasis+UTIs		DD		Y		19	A37A68/B65Bx/Cw_Cw_/DR17DR13/DQ_DQ_	A3A3/B51B62/Cw3Cw_/DR15DR17/DQ1DQ2		N	1	Male	N	N		Simulect	Neoral,MMF,Medrol	Neoral,MMF,Medrol	1	1	1	N			1.3	59	1	80	60	7	N
pan58	Male			76.5		N		N			Y	1.24	64	116	31	Congenital solitary kidney		LRD		N		56	A31A32B41B62/Cw3Cw17/DR7DR8/DQ2DQ4	A31A32/B41B44/Cw5Cw17/DR8DR11/DQ4DQ7		N	1	Male	N	N		Simulect	Prograf,MMF,Medrol	Prograf,MMF,Medrol	1	1	1	N			1.2	>60				116	N
pan59	Male			206.2	Y	N		N			Y	1.3	58		56	PKD		DD		N		42	A1A32/B35B57/Cw_Cw_/DR11DR7/DQ_DQ_	A29A32/B18B61/Cw2Cw7/DR11DR16/DQ1DQ3		N	1	Male	N	Y	2	Simulect	Prograf,MMF,Medrol	Prograf,MMF	1	1	4	N			1.9	39	1.6	48	25		N
pan60	Male			69.1		N		N			Y	0.6	182	536	20	TTP		LRD		N		54	A1A26/B37B38/Cw6Cw12/DR17DR11/DQ2DQ7	A2/B18B27/Cw2Cw7/DR11DR16/DQ7DQ5		Y	1	Male	N	N		Simulect+Mabthera	Advagraf, Myfortic, Medrol	Advagraf, Myfortic, Medrol	2	1	1	N			0.6	182				536	N
pan61	Female			168.5	Y	N		Y		CVE	N	1.2	47	126	56	PKD		DD		N		31	A25A32/B61B62/DR11DR11/DQ3	A2A2/B51B37/Cw6/DR1DR15/DQ5DQ6		N	1	Female	Y	Y	11	ATG	Sir,Prograf,Medrol	Advagraf, Medrol	3	3	4	Y		16	1.1	54	1.1	54	96	126	N
pan62	Male			137.2	Y	N		N			Y	0.8	87	198	33	Interstitial nephritis		LRD		N		60	A1A30/B13B38/Cw6Cw12/DR12DR16/DQ5DQ7	A1A11/B13B38/Cw6Cw12/DR7DR11/DQ2DQ7		N	1	Male	N	N		Zenapax	Prograf,Myfortic, Medrol	Prograf,Myfortic, Medrol	1	1	1	N			1.2	74	1.2	73	231	198	Y	1
pan63	Female			89.8		N		N			Y	1.38	40	75	59	PKD		DD		Y		39	A1A2/B49B63/Cw7/DR11DR13/DQ3DQ6	A2A33/B63B39/Cw7Cw12/DR11/DQ12DQ7		N	1	Female	Y	Y	7	Simulect	Prograf,MMF,Medrol		1	1	1	N			1.3	44	1.1	53	397	75	N
pan64	Male			201.1	Y	N		N			Y	1.24	62	73	46	PKD		LRD		N		39	A3A31/B51B60/Cw3/DR15DR7/DQ1DQ7	A2A31/B35B60Cw10Cw4/DR15DR12/DQ1DQ7	Y	N	1	Male	N	N		Simulect	Neoral,MMF,Medrol	Neoral,MMF	1	1	4	N			1.4	58	1.5	53	10	73	N
pan65	Male			121.6	Y	N		Y		SEPSIS	N	6.8	9	2256	46	PKD		LRD		N		74	A24A32/B18B61/Cw4Cw7/DR4DR14/DQ5DQ8	A3A24/B51B18/CW7CW12/DR1DR4/DQ5DQ8		N	1	Male	N	N		Simulect	Neoral,MMF,Medrol	Neoral,MMF,Medrol	1	1	1	N			1.3	63	2.2	34		2256	N
pan66	Male			140.2	Y	N		N			Y	0.9	87	77	58	PKD		DD		N		31	A25A11/B18B35/Cw12Cw4/DR1DR15/DQ5DQ6	A24A24/B18B35/Cw4Cw12/DR15DR16/DQ5	Y	N	1	Male	N	Y	2	Zenapax	Prograf,Myfortic, Medrol	Prograf,Myfortic, Medrol	1	1	1	N			1.7	44	0.9	91	838	77	N
pan67	Male			97.2		N		N			Y	1.8	51	176	16	Hypoplastic kidneys		LRD		N		45	A2A24/B25B37/Cw6Cw12/DR10DR14/DQ51	A11A24/B35B44/Cw1Cw12/DR11DR14/DQ7DQ5	Y	Y	1	Male	N	N		Simulect+Mabthera	Certican, Advagraf, Medrol	Advagraf, Myfortic, Medrol	2	3	1	N			1.6	61	1.6	60		176	Y	1
pan68	Female			69.9		N		Y			N	0.7	89	438	63	Art. Hypertension		DD		Y		48	A69A68/B13B58/Cw3Cw6/DR7DR8/DQ2DQ4	A2A34/B13B51/Cw2Cw6/DR7DR14/DQ5DQ9		N	1	Female	N	Y	3	Simulect	Advagraf, MMF, Medrol	Advagraf, MMF	1	1	4	N			1.3	43	0.7	89	185	438	N
pan69	Male			148.4	Y	N		N			Y	0.9	99	57	33	Reflux nephropathy		DD	20	N		19	A24A24/B37B56/Cw1Cw6/DR10DR11/DQ5DQ7	A2A24/B51B14/Cw8/DR1DR11/DQ1DQ7		N	1	Male	N	N		Zenapax	Certican, Prograf, Medrol	Certican, Prograf	1	3	3	N			1.1	81	0.9	102	175	57	N
pan70	Male			120.2	Y	N		N			Y	1.39	57	51	43	PKD		LRD		N		66	A3A24/B52B18/Cw12/DR11DR15/DQ7DQ6	A3A24/B44B18/Cw5Cw12/DR11DR16/DQ5DQ7		Y	1	Male	N	N		Simulect+Mabthera	Certican, Prograf, Medrol	Advagraf, MMF, Medrol	3	3	1	N			1.4	58	1.4	58	10	51	N
pan71	Female			209.5	Y	N		N			Y	1	78		32	Hydronephrosis		DD		N		18	A29A33/B65B65/DR1DR1	A3A32/B51B18/DR1DR1		N	1	Female	N	Y	1	Zenapax	Certican, MMF, Medrol	Neoral,Myfortic,Medrol	1	2	1	N			0.8	88	0.9	76			N
pan72	Male			140.7	Y	N		N			Y	0.8	87	78	37	Reflux nephropathy		DD		N		26	A3A11/B18B35/Cw4Cw7/DR1DR11/DQ5DQ7	A1A68/B7B35/Cw4Cw7/DR1DR4/DQ5DQ2	Y	N	2	Male	Y	N		Zenapax	Certican, Prograf, Medrol	Certican, Prograf, Medrol	1	3	3	N			1.2	72	1	88	135	78	N
pan73	Female			119.1	Y	N		Y		CA	N	0.8	76	50	58	Nephrolithiasis		DD		N		28	A29A24/B44B35/DR11DR7	A24A28/B44B38/DR1DR11		N	1	Female	N	Y	1	Zenapax	Sir,MMF,Medrol	Certican, MMF	1	2	4	N			0.8	78	1.1	54	130	50	N
pan74	Male			99.1		N		N			Y	2.4	28	283	62	PKD		DD		N		74	A2A3/B44B57/Cw6Cw7/DR16DR11/DQ5DQ7	A3A25/B18B18/Cw7/DR16DR11/DQ5DQ7		N	1	Male	N	N		Zenapax	Prograf,MMF,Medrol	Neoral,Certican,Medrol	1	1	3	N			2.3	30	1.5	50	154	283	N
pan75	Male			135	Y	N		N			Y	1.35	56	117	55	Nephrolithiasis+UTIs		DD		N		64	A24A33/B18B65/C7Cw8/DR11DR15/DQ5DQ7	A2A31/B18B49/Cw2Cw7/DR1DR11/DQ5DQ7		N	1	Male	N	Y	3	Zenapax+ATG	Advagraf, Myfortic, Medrol	Advagraf, Myfortic, Medrol	1	1	1	Y		14	2	37	1.4	56	158	117	N
pan76	Female			166.9	Y	N		N			Y	1	61	?	43	PKD		LRD		N		68	A2A29/B51B51/Cw15Cw16/DR15DR13/DQ1	A2A2/B51B35/Cw4Cw15/DR15DR7/DQ1DQ2	Y	N	1	Female	N	N		Simulect	Neoral,MMF,Medrol	Neoral,MMF	1	1	4	N			0.8	83	0.9	72		?	N
pan77	Male			25		N		N			Y	1.2	77		25	Prune belly syndrome		LRD		N		49	A3A24/B44B51/Cw2Cw15/DR9DR11/DQ7DQ9	A3A24/B44B56/Cw1Cw2/DR11DR16/DQ5DQ7		N	1	Male	N	N		Simulect	Prograf,MMF,Medrol	Neoral,Myfortic,Medrol	1	1	1	N			1.6	56	1.2	77			N
pan78	Female			88		N		N			Y	0.6	67	150	64	PKD		DD	23	N		40	A3A69/B35B44/Cw4Cw16/DR4DR14/DQB1(30/DQB1(5)	A3A31/B60B44/Cw4Cw10/DR4DR16/DQ8DQ5		N	1	Female	N	N		Simulect	Prograf,MMF,Medrol	Prograf,Myfortic	1	1	4	N			0.8	68	0.6	87		150	N
pan79	Female			87.1		N		N			Y	1	60	113	52	PKD		DD		N		56	A3A29/B7B44/Cw7Cw16/DR4DR7/DQ2DQ7	A3A29/B44B13/Cw5/DR15DR7/DQ1DQ2		N	1	Female	Y	N		Zenapax	Prograf,MMF,Medrol	Prograf,MMF,Medrol	1	1	1	N			1.4	41	1.4	41	45	113	N
pan80	Male			191.5	Y	N		N			Y	1.5	58	57	20			LRD		N		48	A3A24/B7B13/Cw6Cw8/DR15DR7/DQ2DQ5	A3A3/B44B13/Cw6Cw7/DR16/DQ5DQ2		N	1	Male	N	N		Simulect	Neoral,MMF,Medrol	Neoral,MMF,Medrol	1	1	1	N			1.4	68	1.4	68	49	57	N
pan81	Male			194.8	Y	N		N			Y	1.29	58	179	57	PKD		LRD		N		?	A1A24/B52B35/Cw12/DR15DR14/DQ5DQ6	A1A24/B52B35/Cw12/DR15DR14/DQ5DQ6	Y	N	1	Male	N	N		Simulect	Neoral,MMF,Medrol	Neoral,MMF	1	1	4	N			1.6	47	1.4	55	58	179	N
pan82	Male			54.6		N		N			Y	1	82	138	53	PKD		LRD		N		79	A2A11/B13B35/Cw4Cw6/DR11DR16/DQ7DQ5	A2/B35/Cw4/DR11/DQ7	Y	N	1	Male	N	N		Simulect	Prograf,Myfortic, Medrol	Prograf,Myfortic, Medrol	1	1	1	N			1.3	61	1.1	74	410	138		2
pan83	Female			101.1		N		N			Y	1.08	57	56	44	Solitary kidney		LRD		N		48	A2A26/B7B51/Cw12Cw15/DR15DR16/DQ5	A2A26/B35B51/Cw4Cw15/DR8DR16/DQ4DQ5	Y	N	1	Female	N	N		Simulect	Prograf,MMF,Medrol	Prograf,MMF,Medrol	1	1	1	N			0.9	72	1	63	99	56	N
pan84	Male			202.1	Y	N		N			Y	1.33	59	100	23	Nephrolithiasis		LRD		N		68	A1A24/B52B55/Cw3Cwx/DR13DR16/DQ5DQ6	A1A24/B35B55/Cw3Cw4/DR15DR13/DQ5DQ6	Y	N	1	Male	N	N			Neoral,MMF,Medrol	Certican, Medrol	1	1	4	N			1.6	57	1.7	52	10	100	N
pan85	Male			172.5	Y	N		N			Y	2	37	483	37	Chronic interstitial nephritis		LRD		N		58	A2A2/B51B50/Cw6Cw15/DR7DR16/DQ5DQ2	A2A31/B51B52/Cw12Cw15/DR15DR16/DQ5DQ6		N	1	Male	N	N		Simulect	Sir,MMF,Medrol	Sir,MMF,Medrol	1	2	2	N			1.9	42	1.8	45	480	483	Y	2
pan86	Male			135.5	Y	N		N			Y	1	82	33	26	Reflux nephropathy		DD		N		33	A1A24/B8B51/Cw7/DR17DR13/DQ2DQ6	A1A28/B8B63/Cw7Cw7/DR17DR14/DQ2DQ5		N	1	Male	N	N		Zenapax+ATG	Prograf,MMF,Medrol	Advagraf, MMF, Medrol	1	1	1	Y		8	1.2	77	1.1	85	69	33	N
pan87	Male			180.3	Y	N		N			Y	1.2	73	170	50	PKD		DD	20	N		43	A3A24/B30B61/Cw_/DR4DR16/DQ_	A3A24/B35B35/Cw4/DR4DR13/DQ1DQ3	Y	N	1	Male	N	N		MR4??	Prograf,MMF,Medrol	Prograf,MMF,Medrol	1	1	1	N			1.7	45	1.4	56	300	170	N
pan88	Female			82.6		N		N			Y	0.94	65	36	55	Reflux nephropathy		LUD		N		53	A2A24/B75B18/Cw11Cw12/DR11DR13/DQ7DQ6	A2/B49B51/Cw7Cw14/DR13DR14/DQ5DQ6		N	1	Female	N	N		Simulect	Prograf,MMF,Medrol	Prograf,MMF,Medrol	1	1	1	N			0.8	79	0.9	78	36	36	N
pan89	Female			97.7		N		N			Y	1.51	37	52	51	PKD		DD	15.5	Y		56	A1A31/B51/Cw6Cw15/DR11/DQ7/	A30A31/B18B35/Cw4Cw7/DR11/DQ7	Y	N	1	Female	Y	Y	7	Simulect	Certican, Prograf, Medrol	Advagraf, Myfortic, Medrol	1	3	1	N			1.7	33	1.2	50	91	52	N
pan90	Male			146.3	Y	N		Y		CVE	N	1.8	38	120	67	PKD		DD		N		16	A2A33/B7B65/DR11DR17	A2A33/B38B18/DR17DR11		N	1	Male	N	N		Zenapax	Sir,MMF,Medrol	Prograf,MMF	1	2	4	N			1.6	46	1.2	63		120	N
pan91	Male			186.9	Y	N		Y		CVE	N	1.1	75	40	39	Ατρησία ουρητήρα-(δε) νεφρεκτομή		LRD		Ν		65	Α2Α24/Β35Β41/Cw4/DR13DR14/DQ1	A1A24/B35B41/Cw4/DR1DR13/DQ1	Y	N	1	Male	N	N		Simulect	Neoral,MMF,Medrol	Prograf,MMF,Medrol	1	1	1	N			1.3	65	1.5	55	32	40	N
pan92	Female			104.7		Y					N	1.2	47	63	63	Bilateral RAS		DD	17	N		53	A2A24/B35B44/CwCw/DR11DR11/DQDQ	A2A2/B18B35/CwCw/DR11DR11/DQDQ	Y	N	1	Female	N	Y	9	Zenapax	Prograf,MMF,Medrol	Prograf,MMF	1	1	4	N			2.3	22	1.4	40	15	63	N
pan93	Male			223.7	Y	N		N			Y	1.8	45	111	66	Reflux nephropathy		LRD		N		66	A2A24/B51B18/Cw7/DR11DR11/DQ3	A24A24/B8B51/Cw7/DR16DR11/DQ1DQ3		N	1	Male	N	N		Simulect	Neoral,MMF,Medrol	Neoral,Myfortic,Medrol	1	1	1	N			1.3	66	1.5	56	10	111	N
pan94	Male			70.9		N		N			Y	1.75	51		26	Nephronopthisis		LRD		N		51	A1A11/B37B39/Cw6Cw12/DR16/DQ5	A1A26/B27B37/Cw1Cw6/DR16/DQ5		N	1	Male	N	N		Simulect	Advagraf, MMF, Medrol	Advagraf, Myfortic, Medrol	1	1	1	N			1.5	60					N
pan95	Male			109		Y					N	4.3	15		40	PKD		LRD		N		65	A2A11/B18B35/Cw4Cw7/DR13DR11/DQ1DQ7	A3A11/B35B41/Cw4/DR13DR11/DQ1DQ7	Y	N	1	Male	N	N		Simulect	Neoral,MMF,Medrol		1	1	1	N			2.2	35	2.3	33			N
pan96	Female			171.8	Y	N		N			N	0.9	71	187	39	Chronic interstitial nephritis		LRD		N		69	A3A11/B18B18/Cw12/DR16DR16/DQ5DQ_	A3A22/B18B56/Cw1Cw*12/DR5DR16/DQ5DQ_		N	1	Female	N	N		Simulect	Sir,MMF,Medrol	Certican, MMF, Medrol	1	2	2	N			1.1	58	1	65	126	187	N
pan97	Male			179.2	Y	N		N			Y	3	25	156	25	Chronic pyelonephritis		LRD		N		51	A2A23/B49B50/Cw6Cw7/DR12DR15/DQ6DQ7	A2A2/B18B50/Cw7Cwx/DR15DR12/DQ6DQ7		N	1	Male	N	N		Simulect	Neoral,MMF,Medrol	Prograf,Aza,Medrol	1	1	1	N			1.9	46	2.4	35	390	156	Y	2
pan98	Female			69.2		N		N			Y	0.8	82	61	45	PKD		LRD		N		73	A2A24/B18B35/Cw7Cw4/DR11DR14/DQ7DQ5	A2A24/B13B35/Cw6Cw4/DR11DR7/DQ7DQ2	Y	N	1	Female	N	N		Simulect	Advagraf, MMF, Medrol	Advagraf, MMF, Medrol	1	1	1	N			0.8	82				61	N
pan99	Male			80		N		N			Y	1.2	64	10	60	PKD		DD	19	N		58	A1A2/B51B39/Cw12Cw14/DR11DR12/DQ7DQ7	A1A2/B51B39/Cw7Cw15/DR11DR15/DQ6DQ7		N	1	Male	N	N		Zenapax	Prograf,MMF,Medrol	Prograf,MMF,Medrol	1	1	1	N			1.8	41	1.2	65	129	10	N
pan100	Male			161.4	Y	Y					N	1.5	50	706	54	Chronic pyelonephritis+UTIs		LUD		N		53	A24A32/B51B40/Cw2/DR14DR14/DQ5	A24A68/B35B47/Cw6Cw12/DR4DR11/DQ7	Y	N	1	Male	Y	N		Simulect	Prograf,MMF,Medrol	Neoral,Myfortic,Medrol	1	1	1	N			1.7	44	1.7	44	450	706	N
pan101	Male			193.5	Y	N		Y		sepsis	N	1.1	73		49	Crohn disease-AA amyloidosis		LRD		N		73	A2A238/B44B39/Cw7Cw16/DR11DR13/DQ7	A2A26/B52B39/Cw7Cw12/DR15DR13/DQ6DQ7		N	1	Male	N	N		Simulect	Neoral,MMF,Medrol	Neoral,MMF,Medrol	1	1	1	N			1.6	49	1.6	49			N
pan102	Male			71.8		N		N			Y	1.08	67		68	Obstructive uropathy		DD	19.5	N		31	A1A30/B8B42/Cw7Cw17/DR17DR18/DQ2DQ4	A1A2/B8B63/Cw4Cw7/DR17DR7/DQ2DQ9		N	1	Male	N	N		Simulect	Neoral,MMF,Medrol	Neoral,MMF,Medrol	1	1	1	N			1.8	40					N
pan103	Male			176.4	Y	N		N			Y	1.69	47	129	26	Reflux nephropathy		LRD		N		53	A11A32/B51B_/Cw4Cw16/DR4DR13/DQ6DQ8	A3A11/B51B7/Cw4Cw7/DR4DR17/DQ2DQ3		N	1	Male	N	Y	1	MP4	Advagraf, MMF, Medrol	Advagraf, MMF, Medrol	2	1	1	N			1.7	52	1.5	59	106	129	N
pan104	Female			103.1		N		N			Y	1.1	52	337	60	PKD		DD		N		73	A3A32/B51B63/Cw7/DR4DR11/DQ7DQ8	A30A32/B35B61/Cw4Cw2/DR4DR16/DQ8DQ5	Y	N	1	Female	Y	Y	3	Simulect	Prograf,MMF,Medrol	Advagraf, MMF, Medrol	1	1	1	N			2.2	24	1.2	48	167	337	N
pan105	Male			133.7	Y	Y					N	2.4	36		16	Solitary kidney+Reflux nephropathy		DD	15	N		58	A2A25/B44B15/Cw3Cw7/DR16DR13/DQ3DQ5	A2A3/B44B63/Cw5Cw7/DR4DR4/DQ2DQx		N	1	Male	N	Y	5	Simulect	Prograf,Myfortic, Medrol	Advagraf, Myfortic, Medrol	1	1	1	N			2.1	45	2.4	38	416		N
pan106	Male			85.3		N		Y			N	2	36		52	PKD		DD		N		73	A2A_/B51B44/Cw_Cw_/DR4DR11/DQ_DQ_	A2A_/B44B58/Cw_Cw_/DR4DR11/DQ_DQ_		N	1	Male	N	Y	5	Zenapax	Prograf,MMF,Medrol	Prograf,Myfortic, Medrol	1	1	1	N			2.1	35	2	37			N
pan107	Male			97.7		N		N			Y	1.6	49	49	37	Chronic pyelonephritis - Reflux nephropathy		DD		N		57	A2A28/B35B35/Cw,Cw/DR1DR_/DQ,DQ	A2A28/B51B35/Cw,Cw/DR1DR16/DQ,DQ	Y	N	1	Male	N	Y	2	Zenapax	Prograf,MMF,Medrol	Prograf,MMF,Medrol	1	1	1	N			2.4	32	2.4	32		49	Y	1
pan108	Male			160.6	Y	N		N			Y	1.94	40	172	33	Congenital solitary kidney-megaureter		LRD		N		60	A11A24/B18B_/Cw7Cw_/DR11DR_/DQ7DQ_	A26A11/B39B18/Cw7CwX/DR16DR11/DQ7DQ5		Y	1	Male	N	N		Rituximab+Zenapax	Certican, Prograf, Medrol	Prograf,MMF,Medrol	2	3	1	N			1.5	57	1.6	52	142	172	N
pan109	Male			141.6	Y	N		N			Y	1.33	65	42	29	Nephrolithiasis		LRD		Y		55	A2A24/B35/Cw12Cw4/DR11/DQ7	A2A11/B35B51/Cw4Cw1/DR11/DQ7	Y	Y	1	Male	N	N		Zenapax	Certican, Prograf, Medrol	Prograf,MMF,Medrol	1	3	1	N			1.4	63	1.3	68	144	42	N
pan110	Male			107.6		N		Y			N	2.7	24		71	PKD		DD		N		75	A11A32/B27B35/Cw2Cw4/DR13/DQ6DQ7	A24A32/B27B35/Cw1Cw4/DR7/DQ2DQ3	Y	N	1	Male	N	Y	11	Zenapax	Prograf,MMF,Medrol	Prograf, Medrol	1	1	4	N			3	22	2.6	26	50		Y	1
pan111	Male			18		N		N			Y	0.9	90	193	63	Nephrosclerosis		DD		N		28	A2A29/B44B51/Cw16Cw15/DR7DR11/DQ2DQ7	A2A3/B18B51/Cw7/DR7DR11/DQ7DQ9		N	1	Male	N	Y	4	Simulect	Prograf,Myfortic, Medrol	Advagraf, Myfortic	1	1	4	N			1.2	64	0.8	103	256	193	N
pan112	Female			64.6		N		N			Y	1.24	59		25	Nephrolithiasis+UTIs		LRD		N		55	A23A24/B44/Cw4Cw5/DR4DR16/DQ8DQ5	A23A68/B35B44/Cw4/DR4DR15/DQ8DQ6	Y	N	1	Female	N	N		Simulect	Prograf,MMF,Medrol	Prograf,MMF,Medrol	1	1	1	N			1.4	48	1	55	73		N
pan113	Male			210.4	Y	N		N			Y	1.89	39	104	39	Chronic pyelonephritis		LRD		N		59	A1A2/B39B35/Cw4Cw/DR16DR13/DQ5DQ6	A1A_/B39B35/Cw4Cw/DR16DR_/DQ5DQ6	Y	N	1	Male	N	N		Simulect	Neoral,MMF,Medrol	Neoral,MMF	1	1	4	N			1.9	42	1.6	51	1100	104	N
pan114	Male			43.5		N		N			Y	2.2	38	182	22	Kidney Ca		DD	35	N		27	A1A2/B56B57/Cw1Cw6/DR7DR15/DQ6DQ9	A1A2/B18B49/Cw2Cw6/DR11DR15/DQ5DQ7		N	1	Male	N	Y	8	Simulect	Prograf,MMF,Medrol	Neoral,Myfortic,Medrol	1	1	1	N			1.3	73	2.2	39		182
pan115	Female			44.6		N		N			Y	1.3	47		37	Relapsing UTIs		LRD		N		59	A2A11/B18B_/Cw7Cw12DR14DR0601/DQ0503DQ0502	A2A23/B18B49/Cw7Cw/DR11DR14/DQ5(0503)DQ7		Y	1	Female	N	N		Zenapax	Certican, Prograf, Medrol	Certican, Prograf	1	3	4	N			1.7	39	1.4	44			Y	1
pan116	Male			18.2		Y					N	4.2	16		43	Nephrolithiasis		LRD		N		67	A2A68/B18B18/DR4DR11/DQ3DQ	A3A28/B38B18/DR4DR13/DQ1DQ3		N	1	Male	N	N		Simulect	Neoral,MMF,Medrol	Prograf,MMF,Medrol	1	1	1	N			1.5	54	4.1	16			Y	1
pan117	Male			92.2		Y					N	3.5	20	793	40	PKD		LRD		N		69	A2A11/B51B39/Cw12Cw14/DR11DR4/DQ7DQ_	A3A11/B35B39/Cw4Cw12/DR11DR7/DQ7DQ9	Y	N	1	Male	N	N		Zenapax	Prograf,MMF,Medrol		1	1	1	N			2	39	3.5	20	793	793	N
pan118	Male			87.1		N		N			Y	1.1	71	260	57	PKD		DD	15	N		54	A11A68/B18B51/Cw/DR1DR13/DQ5DQ7/	A25A32/B51B18/Cw1Cw/DR15DR12/DQ1DQ7		N	1	Male	N	Y	4	Zenapax	Prograf,MMF,Medrol	Advagraf, MMF, Medrol	1	1	1	N			3	23	1.3	60	115	260	Y
pan119	Female			137.4		N		N			Y	1.1	58	118	34	Preeclampsia		LRD		N		55	A11A29/B35B7/Cw4Cw15/DR1DR11/DQ5DQ7	A2A11/B35B51/Cw4Cw14/DR1DR103/DQ5	Y	N	1	Female	N	N		Simulect	Prograf,Myfortic, Medrol	Certican, Myfortic, Medrol	1	1	2	N			1.5	42	1.4	45	127	118	Y	1
pan120	Male			45.3		N		N			Y	1.3	61	125	48	PKD		LRD		N		70	A30A11/B13B38/Cw6Cw12/DR13/DQ1DQ7	A2A11/B38B55/Cw3Cw12/DR13DR16/DQ1		N	1	Male	N	N		Simulect	Neoral,MMF,Medrol	Neoral,MMF,Medrol	1	1	1	N			1.9	40	1.7	45	88	125	N
pan121	Male			98.9		N		N			Y	1.6	33	1095	48	PKD		DD		N		56	A2A3/B35B62/DR11DR11	A1A1B35B35/DR11DR14/DQ5DQ7	Y	N	1	Male	N	N		Zenapax	Prograf,MMF,Medrol	Advagraf, MMF	1	1	4	N			1.4	42	1.5	39	1077	1095	N
pan122	Female			53.7		N		N			Y	1.3	49	94	30	Reflux nephropathy		DD	20	N		54	A24/B35B51/Cw4Cw14/DR11DR13/DQ7DQ6	A2A24/B51B63/Cw7Cw14/DR4DR16/DQ5DQ8		N	2	Female	Y	Y	4	Simulect	Certican, Prograf, Medrol	Certican, Advagraf, Medrol	1	3	3	N			1.4	46	1.2	55	307	94	N
pan123	Female			107.9		N		N			Y	0.6	68	119	58	PKD		DD	16	N		46	A23A24/B44B35/Cw12/DR12DR7/DQ2DQ3	A23A24/B35B49/Cw4Cw7DR1DR12/DQ2DQ5	Y	N	1	Female	N	N		Simulect	Prograf,MMF,Medrol	Prograf,Myfortic, Medrol	1	1	1	N			0.7	69	0.9	68	256	119	N
pan124	Male			84.2		N		N			Y	1.1	60		60	PKD		LRD		N		64	A1A2/B7B39/Cw7/DR11DR13/DQ7	A23A26/B49B51/Cw7Cw14/DR4DR11/DQ7DQ8		N	1	Male	N	N		Simulect	Advagraf, Myfortic, Medrol	Advagraf, Myfortic, Medrol	1	1	1	N			1.7	44	1.1	69			N
pan125	Female			85.7		N		Y		CA	N	1.3	43	10	58	Nephrolithiasis+bilateral nephrectomy		DD		N		63	A2A33/B65B49/Cw7Cw8/DR15DR11/DQ5DQ7	A2A24/B51B49/Cw4Cw7/DR7DR11/DQ2DQ7		N	1	Female	N	Y	13	Simulect	Neoral,MMF,Medrol	Advagraf, MMF, Medrol	1	1	1	Y		14	2.6	20	2.2	24	320	10
pan126	Male			131.7	Y	N		Y			N	1.1	74	126	47	PKD		DD		N		49	A2A24/B18B35/Cw7Cw12/DR11DR14/DQ5DQ7	A2A24/B18B35/Cw7Cw12/DR11DR14/DQ5DQ7	Y	N	1	Male	N	Y	2	Simulect	Prograf,Myfortic, Medrol	Certican, Myfortic, Medrol	1	1	2	N			2.6	28	1.8	43	270	126	N
pan127	Male			89.2		N		N			Y	1.37	60		32	Reflux nephropathy		LRD		N		51	A2A32/B7B44/Cw5Cw7/DR11DR13/DQ6DQ7	A1A2/B7B18/Cw10Cw7/DR16DR13/DQ6DQ5		N	1	Male	N	N		Simulect	Prograf,Myfortic, Medrol	Advagraf, Myfortic, Medrol	1	1	1	N			1.2	74	1.4	62	176		N
pan128	Female			150.4	Y	N		N			Y	0.6	87	62	30	AKI		DD		N		41	A3A32/B7B51/Cw15Cw_/DR11DR14/DQ5DQ7	A2A24/B8B35/Cw4Cw7/DR9DR17/Dq2DQ9	Y	N	1	Female	N	Y	6	Zenapax	Certican, Prograf, Medrol	Certican, Prograf, Medrol	1	3	3	N			1.1	61	0.8	70	78	62	N
pan129	Male			110.5		N		N			Y	1.28	59	84	59	PKD		DD	20	N		63	A2A24/B18Bx/Cw12Cwx/DR11DRx/DQ7DQx	A2A24/B18B51/Cw7Cw16/DR11DR16/DQ7DQ5		N	1	Male	N	Y	2	ATG	Advagraf, MMF, Medrol	Advagraf, Myfortic, Medrol	3	1	1	Y		10	1.7	44	1.2	65	243	84	N
pan130	Male			145.7	Y	N		N			Y	1.08	70	45	34	Βαλβίδες οπίσθιας ουρήθρας		LRD		Y		31	A30A31/B18B39/Cw12/DR15DR16/DQ5DQ6	A30A31/B39B18/CW12/DR15DR16/DQ5DQ6		N	1	Male	Y	N		Zenapax	Prograf,MMF,Medrol	Advagraf, Myfortic, Medrol	1	1	1	N			1	90	1.5	56	120	45	N
pan131	Female			132.7	Y	N		N			Y	1.9	37	78	20	Reflux nephropathy+UTIs		LRD		N		50	A2A68/B44B13/Cw2Cw6/DR7DR16/DQ2DQ5	A1A2/B41B44/Cw2Cw17/DR7DR16/DQ2DQ5		N	1	Female	N	N		Zenapax	Prograf,Myfortic, Medrol	Prograf,Myfortic, Medrol	1	1	3	N			0.9	84	0.9	84	180	78	Y	1
pan132	Male			194.4	Y	N		N			Y	2.1	32	1098	26	Art. Hypertension		LRD		N		45	A2A24/B27B35/Cw2Cw4/DR1DR14/DQ5DQx	A1A2/B58B35/Cw4Cw7/DR7DR14/Q5DQ2	Y	N	1	Male	N	N		Simulect	Neoral,MMF,Medrol	Advagraf, MMF	1	1	4	N			1.5	60	2	42	51	1098	N
pan133	Male			154	Y	Y					N	3.3	22	1293	27	Reflux nephropathy		LRD		N		56	A2A29/B8B39/Cw7Cw12/DR16DR17/DQ5DQ2	A2A11/B39B35/Cw4Cw12/DR16DR14/DQ5	Y	N	1	Male	N	N		Simulect	Neoral,MMF,Medrol	Advagraf, Myfortic, Medrol	1	1	1	N			1.7	51	2	42		1293	N
pan134	Male			94.3		N		N			Y	2.7	34	1260	41	PKD		LRD		N		70	A2A66/B7B41/Cw7Cw17/DR11DR15/DQ6DQ_	A2A3/B7B35/Cw4Cw7/DR1DR15/DQ1DQ_	Y	Y	1	Male	N	N		Rituximab-Zenapax	Advagraf, MMF, Medrol	Prograf,Myfortic, Medrol	2	1	1	N			1.5	54	1.8	44	685	1260	N
pan135	Male			132.3		N		N			Y	1.4	60	722	28	Reflux nephropathy		LRD		N		64	A23A11/B62B35/Cw4,Cw3/DR16,DR16/DQ5	A23A24/B51B62/Cw1Cw9/DR16DR11/DQ5DQ7		N	1	Male	N	N		Simulect	Prograf,MMF,Medrol	Prograf,MMF,Medrol	1	1	1	N			1.4	64	1.4	64		722	N
pan136	Male			201.4	Y	Y					N	2.3	34	1303	25	Reflux nephropathy		LRD		N		56	A3A24/B45B35/Cw4/DR11DR7/DQ2DQ3	A24A26/B38B45/DR11DR11/DQ3		N		Male	N	N		Simulect	Neoral,MMF,Medrol	Certican, MMF, Medrol	1	1	2	N			2.1	41	2.3	36		1303	N
pan137	Female			133.2	Y	N		N			Y	0.8	88	10	65	PKD		DD		N		55	A2A24/B51B56/CW1Cw/DR1DR11/DQ5DQ7	A2A24/B51B_/Cw15Cw/DR1DR11/DQ5DQ7		N	1	Female	N	N		Zenapax	Advagraf, Myfortic, Medrol	Advagraf, Myfortic, Medrol	1	1	1	N			1	59	1	58	122	10	N
pan138	Female			30.6		N		N			Y	1	71	60	24	Rokitansky syndrome		LRD		N		48	A32/B35B55/Cw1Cw4/DR16DR17/DQ2DQ5	A1A32/B35/Cw4/DR4DR16/DQ8DQ5	Y	N	1	Female	N	N		Simulect		Prograf,Myfortic, Medrol	1		1	N			0.8	93	1.1	64	180	60	N
pan139	F			132.6	Y	N		N			Y	1.3	47	190	43	PKD		DD	19	N		63	A1A2/B8B18/Cw_/DR11DR17/DQ_	A1A2/B8B18/Cw_/DR16DR17/DQ		N	1	F	N	Y	1	Simulect	Prograf,Myfortic, Medrol	Advagraf, Myfortic, Medrol				N			1.6	37	1.3	47	190	190	N
pan140	F			20.6		N		N			Y	1.2	57	37	25	Chronic pyelonephritis		LRD		N		47	A24/B35/Cw4/DR12DR15/DQ5DQ7	A24A34/B62B35/Cw4Cw9/DR4DR12/DQ4DQ7	Y	N	1	F	N	N		Simulect	Prograf,MMF,Medrol	Prograf,MMF,Medrol				N			0.8	92	1	71	40	37	N
pan141	M			24.6		N		N			Y	1.25	61	112	51	PKD		DD	22	N		20	A30/B13/CW6/DR7,DR18/DQ2,DQ6	A11,A30/B13,B35/CW4,CW6/DR7,DR13/DQ2,DQ6	Y	N	1	M	N	N	0	Simulect	Prograf,Myfortic,Medrol	Advagraf, Myfortic, Medrol				N			1.6	46	1.23	62	176	112	N
pan142	M			27.4		N		N			Y	0.97	80	162	54	PKD		DD	20	N		14	A1,A24/B7,B35/CW4,CW7/DR4,DR11/DQ7,DQ8/DP2,DP3	A1,A24/B65,B35/CW8,CW6/DR11,DR4/DQ7,DQ8	Y	N	1	M	N	N	0	Simulect	Prograf,Myfortic,Medrol	Prograf,Myfortic,Medrol				N			1.37	54	1.08	71	151	162	N
pan143	M			41.2		N		N			Y	0.87	97	ΑΡΝΗΤΙΚΟ	37	PKD		DD	15	N		16	A1,A68/B39,B52/CW12/DR12,DR17/DQ7	A1/B35/CW6/DR11,DR17/DQ2,DQ7	Y	N	1	M	N	Ν	0	Simulect	Cellcept,Advagraf,Medrol	Cellcept,Advagraf,Medrol				N			1.24	66	0.86	>100	230	ΑΡΝΗΤΙΚΟ	N
pan144	F			37.8		N		N			Y	1.19	45	105	66	ΔΟΤΡΙΑ ΝΕΦΡΙΚΟΥ ΜΟΣΧΕΥΜΑΤΟΣ		DD	12	N		53	A1,A24/B18,B35/CW?/DR11/DQ?	A11/B39,B51/CW4,CW12/DR4,DR16/DQ8,DQ5		N	1	F	N	N	5	Simulect	Myfortic,Advagraf,Medrol	Myfortic,Advagraf,Medrol				N			3.69	12	1.12	49	123	105	N
pan145	M			37.1		N		N			Y	1.51	48	585	54	ΧΡΟΝΙΑ ΣΠΕΙΡΑΜΑΤΟΝΕΦΡΙΤΙΔΑ		DD	11	N		49	A1,A26/B35,B57/CW4,CW7/DR1,DR17/DQ2,DQ5	A1,A33/B8,B65/CW7,CW8/DR1,DR17/DQ2,DQ5		N	2	M	Y	Y	7	Simulect	Myfortic,Advagraf,Medrol	Myfortic,Advagraf,Medrol				N			2.12	33	1.34	55	65	585	N
pan146	F			25.7		N		N			Y	1.81	32	180	33	ΦΑΡΜΑΚΕΥΤΙΚΗ ΤΟΞΙΚΟΤΗΤΑ/ΜΕΤΑΜΟΣΧΕΥΣΗ ΚΑΡΔΙΑΣ		LRD	-	Ν		70	A2,A32/B18,B35/CW7,CW4/DR11/DQ7	A2,A11/B18,B51/CW7,CW15/DR11/DQ7		N	1	F	N	N	0	Simulect	Myfortic,prograf,medrol	AZA,Advagraf,Medrol				N			1.28	48	1.82	32	180	180	ΧΡΟΝΙΑ ΕΝΕΡΓΟΣ ΑΠΟΡΡΙΨΗ 25/7/18,5/9/19 ΒΙΟΨΙΕΣ
pan147	F			34.1		N		N			Y	1.06	57	149	51	PKD		DD	18	N		56	A1,A24/B35,B41/CW12,CW17/DR1,DR4/DQ4,DQ5	A11/B35/CW4/DR4,DR12/DQ7,DQ8	Y	N	1	F	N	N	2		Myfortic,medrol	Myfortic,Advagraf,Medrol				Y		14	1.23	49	1.16	52	155	149
pan148	M			38.6		Y		N			Y	7.22	10	70	17	ΚΟΠ,ΒΑΛΒΙΔΕΣ ΟΠΙΣΘΙΑΣ ΟΥΡΗΘΡΑΣ,ΔΥΣΠΛΑΣΤΙΚΟΣ ΝΕΦΡΟΣ		LRD	-	Ν		42	A2,A24/B39,B51/CW?/DR4,DR12/DQ3	A2,,A24/B18,B51/CW1,CW7/DR4,DR11/DQ7,DQ8		N	1	M	N	N	0	Simulect	Myfortic,Advagraf,Medrol	advagraf,medrol				Y		14	1.2	79	1.33	70	ΑΡΝΗΤΙΚΟ	70	ΧΡΟΝΙΑ ΚΥΤΤΑΡΙΚΗ,ΠΙΘΑΝΑ ΜΙΚΤΗ	1
pan149	F			25.3		N		N			Y	1.35	40	94	59	PKD		DD	17	N		56	A1,A2/B27,B58/CW3,CW15/DR15(51),DR13(52)/DQ6	A1,A2/B52,B58/CW10,CW12/DR15,DR17/DQ2,DQ5		N	1	F	N	Y	7	Simulect	Myfortic,prograf,medrol	Myfortic,prograf,medrol				N			3.76	12	1.25	44	119	94	N
pan150	M			33.4		N		N			Y	2.32	27	735	78	P-ANCA ΑΓΓΕΙΙΤΙΔΑ		DD	27	N		69	?	A2,A24/B35,B52/CW4,CW12/DR17,DR15/DQ2,DQ6	Y	N	1	M	N	Y	5		Myfortic,ATG,Medrol	Myfortic,Advagraf,Medrol				Y		14	3.08	20	2.17	29	150	735	N
pan151	F			26.1		N		N			Y	0.8	74	100	55	PKD		DD	15	N		14	A1,A24/B7,B35/CW4,CW7/DR4,DR11/DQ7,DQ8	A3.A32/B7,B35/CW4,CW7/DR11/DQ7	Y	N	1	F	N	N	1	Simulect	Myfortic,prograf,medrol	Myfortic,Advagraf,Medrol				N			1.53	35	0.9	65	160	100	N
pan152	F			36.1		N		N			Y	1.72	35	60	28	ΝΟΣΟΣ WILMS-ΝΕΦΡΕΚΤΟΜΗ ΑΜΦΩ		DD	8	Ν		52	A3,A32/B35,B44/CW4,CW16/DR4,DR16/DQ5,DQ8	A1,A3/B35,B37/CW4,CW6/DR4,DR13/DQ8,DQ6	Y	N	2	F	Y	N	0	Simulect	Myfortic,prograf,medrol	Myfortic,prograf,medrol				N			1.79	34	1.51	41	91	60	N
pan153	M			26.6		N		N			Y	1.49	56	215	27	ΠΙΘΑΝΗ ΔΕΥΤΕΡΟΠΑΘΗΣ FSGS		LRD	-	N		63	A2,A3/B18,B51/CW4,CW12/DR14,DR16/DQ5	A3,/B18,B35/CW4,CW12/DR4,DR16/DQ5,DQ8	Y	N	1	M	N	N	0	Simulect	Myfortic,Advagraf,Medrol	Myfortic,Advagraf,Medrol				N			1.88	43	1.98	40	175	215	Y	1
pan154	M			45.2		N		N			Y	1.3	59	138	44	PKD		LRD	-	N		48	A2,A23/B65,B35/CW8,CW4/DR17,DR13/DQ2,DQ7	A24,A33/B65,B35/CW8,CW4/DR17,DR11/DQ2,DQ7	Y	N	1	M	N	N	0	Simulect	Myfortic,Advagraf,Medrol	Myfortic,Advagraf,Medrol				N			1.05	77	1.8	41	100	138	N
pan155	F			43.8		N		N			Y	1.62	33	232	54	PKD		DD	29	N		63	A1/B44,B57/CW4,CW6/DR11,DR13/DQ7	A1/B44,B57/CW5,CW6/DR1,DR11/DQ5,DQ7		N	1	F	N	N	2	Simulect	Prograf,Myfortic,Medrol	Prograf,Myfortic,Medrol				N			2.8	18	1.53	35	148	232	N
pan156	M			25.2		N		N			Y	1.44	52	162	48	PKD		LRD	-	N		73	A3,A24/B38,B51/CW12,CW14/DR13,DR15/DQ6,DQ5	A24,A32/B18,B51/CW12,CW14/DR13,DR15/DQ6,DQ6		N	1	M	N	N	0	Simulect	Myfortic,prograf,medrol	Myfortic,prograf,medrol				N			1.65	45	1.82	40	176	162	N
pan157	F			51.8		Y		Y																				F
pan158	M			38.3		N		N			Y	1.68	44	ΑΡΝΗΤΙΚΟ	45	PKD		LRD	-	N		69	A2,A31/B62,B50/CW9,CW6/DR4,DR7/DQ8,DQ2	A2,A31/B62,B35/CW9,CW4/DR17,DR4/DQ2,DQ8	Y	N	1	M	N	N	0	Simulect	Myfortic,Advagraf,Medrol	Myfortic,Advagraf,Medrol				N			1.69	44	1.49	51	ΑΡΝΗΤΙΚΟ	ΑΡΝΗΤΙΚΟ	N
pan159	M			34.2		N		N			Y	1.86	39	590	45	ΑΥ		LRD	-	N		70	A23,A32/B39,B41/CW7,CW17/DR7,DR13/DQ2,DQ7	A2,A23/B41,B49/CW7,CW17/DR7,DR13/DQ2,DQ5		Y	1	M	N	N	0	Simulect	Myfortic,prograf,medrol	Cellcept,Prograf,Medrol				Y		3	2.01	36	1.94	37	1869	590	Y	1
pan160	M			45.1		N		N			Y	1.48	52	108	38	ΚΟΠ		LRD	-	N		60	A2,A30/B13,B49/CW6,CW7/DR7,DR11/DQ2,DQ7	A2/B13,B51/CW6,CW2/DR4,DR7/DQ7,DQ2		N	1	M	N	N	0	Simulect	Myfortic,Advagraf,medrol	Myfortic,Advagraf,Medrol				N			1.36	59	1.27	63	175	108	N
pan161	M			43.3		N		N			Y	1.67	47	264	32	ΚΟΠ		DD	10	N		64	A23,A24/B18,B49/CW7/DR11,DR15/DQ3,DQ6	A3,A24/B39,B52/CW7,CW12/DR13,DR15/DQ6,DQ7		N	1	M	N	N	0	Simulect	Myfortic,Advagraf,Medrol	Myfortic,Advagraf,Medrol				N			2.9	27	2.1	37	228	264	N
pan162	M			25.6		N		N			Y	2.14	32	74	52	PKD		DD	18	N		52	A2,A33/B18,B15(63)/CW7,CW12/DR11,DR13/DQB1 03:01/DQ B1 06:04	A2,A11/B18,B51/CW5,CW14/DR17,DR11/DQ2,DQ7		N	1	M	N	Y	10	Simulect	Myfortic,prograf,medrol	Myfortic,Advagraf,Medrol				Y		14	3.3	20	2.23	31	159	74	Y	1
pan163	M			24.5		N		N			Y	1.03	77	115	46	PKD		LRD	-	N		74	A2,A33/B65,B57/CW?/DR7,DR11/DQ?	A1,A33/B65,B37/CW6,CW8/DR11,DR16/DQ7,DQ5		N	1	M	N	N	0	Simulect	Myfortic,prograf,medrol	Myfortic,Advagraf,Medrol				N			1.76	46	1.21	64	165	115	N
pan164	M			23.2		N		N			Y	1.69	42	ΑΡΝΗΤΙΚΟ	52	PKD		DD	23	N		52	A2,A33/B18,B15(63)/CW7,CW12/DR11,DR13/DQB1 03:01/DQ B1 06:04	A2,A26/B35/CW4,CW6/DR11/DQ7	Y	N	1	M	N	Y	11	Simulect	Myfortic,prograf,medrol	Myfortic,Advagraf,Medrol				Y		14	1.8	40	1.95	36	179	ΑΡΝΗΤΙΚΟ	Υ	1
pan165	F			39.1		N		N			Y	1.24	44	86	61	ΝΕΦΡΑΓΓΕΙΑΚΗ ΝΟΣΟΣ,ΚΑΚΟΗΘΗΣ ΥΠΕΡΤΑΣΗ,ΝΕΦΡΕΚΤΟΜΗ,ΡΙΚΝΟΣ ΝΕΦΡΟΣ		DD	14	N		70	A2,A24/B51/CW1,CW15/DR11,DR16/DQ5,DQ7	A2,A24/B61,B49/CW2,CW7/DR11/DR15/DQ7,DQ5		N	1	F	N	Y	4	Simulect	Myfortic,Advagraf,Medrol	Myfortic,Advagraf,Medrol				N			1.51	35	1.67	31	105	86	N
pan166	F			28.9		N		N			Y	1.33	51	66	16	ΥΠΟΠΛΑΣΤΙΚΟΙ-ΔΥΣΠΛΑΣΤΙΚΟΙ ΝΕΦΡΟΙ-ΚΟΠ-ΝΕΥΡΟΓΕΝΗΣ ΚΥΣΤΗ		DD	13	N		30	A11,A24/B13,35/CW2,CW12/DR7,DR11/DQ2,DQ7	A1,A11/B35,B55/CW4,CW9/DR13,DR16/DQ6,DQ5	Y	N	1	F	N	N	0	Simulect	Myfortic,prograf,medrol	Myfortic,Advagraf,Medrol				N			0.78	82	1.33	48	58	66	N
pan167	M			34.6		N		N			Y	2.0	38	ΑΡΝΗΤΙΚΟ	36	PKD		LRD	-	Y		66	A1,A32/B7,B35/CW7,CW4/DR11,DR15/DQ7,DQ6	A1,A24/B7,B35/CW7,CW4/DR11.DR15/DQ6,DQ7	Y	N	1	M	N	Y	10	ΌΧΙ	Myfortic,Medrol	certican,medrol				Y		15	4.1	17	2.0	37	491	ΑΡΝΗΤΙΚΟ	N
pan168	M			27.2		N		N			Y	1.36	58	ΑΡΝΗΤΙΚΟ	37	ΦΑΡΜΑΚΕΥΤΙΚΗ ΤΟΞΙΚΟΤΗΤΑ/ΜΕΤΑΜΟΣΧΕΥΣΗ ΗΠΑΤΟΣ		LRD	-	N		60	Α2,Α24/Β8,Β35/CW4,CW7/DR17,DR14/DQ2,DQ5/DP4	A24/B8,B35/CW7,CW12/DQ2,DQ5	Y	N	1	M	Y	N	0	Simulect	Cellcept,Advagraf,Medrol	Cellcept,Advagraf,Medrol				N			1.26	64	1.45	54	ΑΡΝΗΤΙΚΟ	ΑΡΝΗΤΙΚΟ	Ν
pan169	M			26.8		N		N			Y	1.65	47	ΑΡΝΗΤΙΚΟ	39	ΟΙΚΟΓΕΝΗΣ ΜΕΣΟΓΕΙΑΚΟΣ ΠΥΡΕΤΟΣ/ΔΕΥΤΕΡΟΠΑΘΗΣ ΑΜΥΛΟΕΙΔΩΣΗ		DD	?	N		59	A1,A24/B39,B44/CW2,CW7/DR4,DR16/DQ5,DQ8	A1,A3/B35,B75/CW1,CW4/DR4,DR14/DQ5,DQ8	Y	N	2	M	Y	N	4	Simulect	Myfortic,prograf,medrol	Myfortic,prograf,medrol				N			2.46	29	1.8	42	ΑΡΝΗΤΙΚΟ	ΑΡΝΗΤΙΚΟ	N
pan170	M			40.1		N		N			Y	1.1	69	153	53	PKD		DD	18	N		37	A2,A3/B51,B65/CW8,CW14/DR13,DR16/DQ5,DQ6	A2,A32/B51,B35/CW1,CW10/DR11,DR16/DQ5,DQ7	Y	N	1	M	N	N	0	Simulect	Myfortic,Advagraf,Medrol	Myfortic,Advagraf,Medrol				N			0.99	79	1.09	70	224	153	N
pan171	M			30.2		N		N			Y	1.43	49	115	64	PKD		DD	20	N		70	A3.A26/B35,65/CW4,CW8/DR1/DQ5	A3/B35/CW4/DR1,DR4/DQ5,DQ8	Y	N	1	M	N	N	8	Simulect	Myfortic,prograf,medrol	Myfortic,Neoral,Medrol				N			2.74	24	1.67	41	377	115	N
pan171	M			25.9		N		N			Y	0.71	>100	288	22	ΣΥΓΓΕΝΗΣ ΝΕΦΡΙΚΗ ΔΥΣΠΛΑΣΙΑ ΜΕ ΣΥΓΓΕΝΗ ΔΙΑΜΑΡΤΙΑ ΟΥΡΟΦΟΡΩΝ ΟΔΩΝ		LRD	-	Ν		47	A26,A32/B61,B51/CW2,CW14/DR16,DR16/DQ5	A2,A32/B18,B61/CW2,CW7/DR11,DR16/DQ7,DQ5		N	1	M	N	N	0	Simulect	Myfortic,prograf,medrol	Myfortic,Advagraf,Medrol				N			1.09	85	0.99	94	288	288	N
pan173	F			24		N		N			Y	1.35	42	162	45	PKD		LRD	-	N		73	A2,A24/B44,B51/CW5,CW1/DR4,DR14/DQ8,DQ5	A1,A2/B35,B44/CW4,CW5/DR11,DR14/DQ7,DQ5	Y	N	1	F	N	N	0	Simulect	Myfortic,Advagraf,Medrol	Myfortic,Advagraf,Medrol				N			1.56	36	1.2	48	180	162	N
pan174	M			25.2		N		N			Y	1.11	76	98	32	ΝΕΦΡΙΚΗ ΥΠΟΠΛΑΣΙΑ/ΑΤΡΟΦΙΚΟΣ ΝΕΦΡΟΣ/ΚΟΠ		DD	?	N		47	A24,A26/B39,B44/CW2,CW12/DR16/DQ5/DP2,DP4	A2,A32/B27,B44/CW2,CW4/DR16,DR7/DQ2,DQ5		N	3	M	Y	N	5	Simulect	Myfortic,prograf,medrol	Myfortic,prograf,medrol				N			2.46	31	1.12	76	85	98	N
pan175	M			25.1		N		N			Y	1.59	52	94	26	ADPKD		LRD	-	N		52	A2,A32/B18,B50/CW2,CW6/DR11,DR16/DQ7,DQ5	A2,A29/B7,B50/CW15,CW6/DR10,DR11/DQ5,DQ7		N	1	M	N	N	0	Simulect	Myfortic,prograf,medrol	Myfortic,prograf,medrol				N			1.4	61	1.68	49	127	94	N
pan176	M			37.7		N		N			Y	1.52	51	ΑΡΝΗΤΙΚΟ	38	ΠΡΩΤΟΠΑΘΗΣ ΝΕΦΡΙΚΗ ΝΟΣΟΣ		LRD	-	N		59	A3,A11/B35,B58/CW4,CW10/DR17,DR16/DQ2,DQ5	A3,A24/B35/CW4/DR11,DR16/DQ7,DQ5	Y	N	1	M	N	N	0	Simulect	Myfortic,Advagraf,Medrol	Myfortic,Advagraf,Medrol				N			1.35	59	1.72	44	151	99	Y	1
pan177	M			16.3		N		Y			Y	3.78	16	116	58	PKD		DD	?	N		54	A2,A23/B41,B49/CW7,CW17/DR4,DR16/DQ2,DQ5	A2,A69/B35,B44/CW7,CW12/DR16,DR4/DQ5,DQ8	Y	N	1	M	N	Y	4	Simulect	Myfortic,Advagraf,Medrol	Arava,advagraf,medrol				N			2.79	23	2.45	27	116	116	N
pan178	M			27.2		N		N			Y	1.78	42	126	40	ΚΟΠ		LRD	-	Y		65	A11/B35/CW4/DR14/DQ5	A2,A11/B39,B35/CW4,CW12/DR16,DR14/DQ5	Y	N	2	M	Y	N	0	Simulect	Myfortic,prograf,medrol	Myfortic,prograf,medrol				N			2.1	41	2	37	ΑΡΝΗΤΙΚΟ	126	N
pan179	M			40.5		N		N			Y	1.75	43	151	40	ΥΠΕΡΤΑΣΙΚΗ ΝΕΦΡΟΣΚΛΗΡΥΝΣΗ		LRD	-	N		62	A23,A24/B44,B51/CW1,CW4/DR11/DQ7	A24/B27,B51/CW1,CW7/DR11,DR16/DQ7,DQ5		Y	1	M	N	N	0	Simulect	Myfortic,Advagraf,Medrol	Myfortic,Advagraf,Medrol				N			1.45	54	1.87	40	60	151	N
pan180	M			36.4		N		N			Y	1.31	61	106	37	ΑΓΝΩΣΤΗ		LRD	-	N		57	A2,A24/B39,B51/CW2,CW1/DR14,DR16/DQ5,DQ5	A2,A32/B38,B51/CW12,CW1/DR4,DR14/DQ8,DQ5		N	1	M	N	N	0	Simulect	Myfortic,Advagraf,Medrol	Myfortic,Advagraf,Medrol				N			1.33	61	1.52	52	ΑΡΝΗΤΙΚΟ	106	N
pan181	M			14.6		Ν		Ν			Υ	1.56	45	1.7	64	ΠΙΘΑΝΗ ΝΕΦΡΟΣΚΛΗΡΥΝΣΗ		DD	21	N		72	A2.A32/B44,B51/CW5,CW7/DR4,DR16/DQ5,DQ8	A2,A32/B41,B44/CW5,CW17/DR11,DR13/DQ7		N	1	M	N	N	2	Simulect	Myfortic,prograf,medrol	Myfortic,prograf,medrol				N			2.29	29	1.7	41	1.07	1.7	N
pan182	M			14.7		N		N			Y	1.3	54	ΑΡΝΗΤΙΚΟ	69	PKD		DD	18	N		71	A3,A24/B18,B55/CW?/DR11,DR13/DQ?	A24,A26/B51,B55/CW15,CW9/DR4,DR14/DQ8,DQ5		N	1	M	N	N	0	Simulect	Myfortic,prograf,medrol	Myfortic ,neoral,medrol				N			1.53	48	1.53	48	ΑΡΝΗΤΙΚΟ	ΑΡΝΗΤΙΚΟ	N
pan183	F			13.9		N		N			Y	0.89	73	ΑΡΝΗΤΙΚΟ	15	ΥΠΟΠΛΑΣΤΙΚΟΙ ΝΕΦΡΟΙ		LRD	-	N		41	A1/B57/CW6/DR13/DQ7	A1,A3/B57/CW6,CW18/DR13,DR16/DQ7,DQ5		Y	1	F	N	N	0	Simulect	Myfortic,prograf,medrol	Myfortic,prograf,Medrol				N			2.44	27	1.08	60	70	ΑΡΝΗΤΙΚΟ	N
pan184	F			14		N		N			Y	0.9	69	166	54	ΠΙΘΑΝΗ ΥΠΕΡΤΑΣΙΚΗ ΝΕΦΡΟΣΚΛΗΡΥΝΣΗ		DD	32	N		56	A1,A24/B37,B44/CW?/DR1,DR10/DQ?	A1,A24/B37,B44/CW2,CW6/DR1,DR10/DQ5		N	1	F	N	Y	4		Myfortic,medrol	myfortic,prograf,medrol				Y		14	1.9	29	1.0	61	166	166	N
pan185	M			15.3		N		N			Y	1.35	64	159	34	ΑΠΟΦΡΑΚΤΙΚΗ ΟΥΡΟΠΑΘΕΙΑ		DD	13	N		48	A26,A30/B41,B51/CW2,CW16/DR4,DR17/DQ2,DQ7/DP2	A26,A32/B35,B13/CW15,CW6/DR4,DR14/DQ2	Y	N	2	M	Y	N	0	Simulect	Myfortic,Prograf,medrol	Myfortic,advagraf,medrol				N			1.79	46	1.47	58	136	159	N
pan186	F			19.1		N		N			Y	0.9	79	98	27	ΚΟΠ-ΝΕΥΡΟΓΕΝΗΣ ΚΥΣΤΗ		LRD	-	N		52	A2,A68/B44,B52/CW2,CW12/DR17,DR16/DQ2,DQ5	A2,A68/B44/CW2,CW5/DR12,DR16/DQ7,DQ5		N	1	F	N	N	0	Simulect	Myfortic,prograf,medrol	Myfortic,advagraf,medrol				N			0.67	112	0.95	74	156	98	N
pan186	F			18.6		N		N			Y	1.3	51	455	29	ΚΟΠ-ΝΕΥΡΟΓΕΝΗΣ ΚΥΣΤΗ		LRD	-	N		48	A2,A26/B18,B61/CW7,CW2/DR11,DR16/DQ7,DQ5/DP1,DP13	A2,A26/B18,B61/CW7,CW2/DR1,DR16/DQ5,DQ5		N	1	F	N	N	0	Simulect	Myfortic,prograf,medrol	Myfortic,advagraf,medrol				N			0.85	84	1.14	59	295	455	Y	1
pan187	M			19		N		N			Y	2.0	40	ΑΡΝΗΤΙΚΟ	37	ΚΟΠ		LRD	-	N		68	A2,A33/B65,B51/CW8,CW15/DR13,DR16/DQ7,DQ5/DP2,DP13	A2,A3/B7,B51/CW7,CW15/DR13,DR15/DQ7,DQ6		N	1	M	N	N	0	Simulect	Myfortic,Prograf,medrol	Myfortic,advagraf,medrol				N			1.67	49	2.1	38	121	ΑΡΝΗΤΙΚΟ	N
pan188	M			17.9		N		N			Y	2.0	39	115	41	PKD		LRD	-	N		72	A2,A3/B18,B57/CW12,CW6/DR11,DR13/DQ7,DQ6	A2,A24/B35,B57/CW4,CW6/DR11,DR13/DQ7,DQ6	Y	N	1	M	N	N	0	Simulect	Myfortic,prograf,medrol	Myfortic,advagraf,medrol				N			1.88	42	2.26	34	136	136	Y	1
pan189	F			20.7		N		N			Y	0.98	61	ΑΡΝΗΤΙΚΟ	48	ΔΙΑΜΕΣΗ ΝΕΦΡΙΤΙΔΑ		DD	17	ΝΟΣΗΛΕΙΑ ΜΕΘ		37	Α1,Α26/Β57,Β62/CW?/DR14,DR17/DQ?	A1,A11/B18,B52/CW?/DR11,DR15/DQ?		N	1	F	N	N	1	Simulect	Myfortic,prograf,medrol	Myfortic,neoral,medrol				N			2.09	26	0.97	62	ΑΡΝΗΤΙΚΟ	ΑΡΝΗΤΙΚΟ	N
pan190	M			20.5		N		N			Y	1.38	59	60	45	PKD		LRD	-	N		40	A3,A11/B71,B35/CW7,CW4/DR12,DR13/DQ7,DQ6	A3,A32/B35,B51/CW4,CW12/DR11,DR16/DQ7,DQ5	Y	N	1	M	N	N	0	Simulect	Myfortic,prograf,medrol	Myfortic,advagraf,medrol				N			1.37	60	1.57	51	60	60	N
pan191	M			21.2		N		N			Y	1.2	66	ΑΡΝΗΤΙΚΟ	43	PKD		LRD	-	N		68	A1/B8,B37/CW7,CW6/DR17,DR10/DQ2,DQ5	A1,A2/B8,B18/CW7/DR17,DR11/DQ2,DQ7		N	1	M	N	N	0	Simulect	Myfortic,advagraf,medrol	Myfortic,advagraf,medrol				N			1.68	45	1.3	63	103	ΑΡΝΗΤΙΚΟ	Ν
pan192	M			20		N		Y			Y	1.37	54	ΑΡΝΗΤΙΚΟ	54	PKD		LRD	-	ΠΡΟΛΗΠΤΙΚΑ ΠΑΡΑΜΟΝΗ ΣΤΗΝ ΜΕΘ		55	A2/B44,B51/CW2,CW14/DR11,DR16/DQ7,DQ5	A2,A32/B27,B61/CW2/DR16/DQ5		N	1	M	N	N	0	Simulect	Myfortic,Prograf,medrol	myfortic,prograf,medrol				N			1.0	78	1.3	57	83	ΑΡΝΗΤΙΚΟ	N
pan193	M			21.7		N		N			Y	1.5	52	137	54	ΚΟΠ		DD	12	N		44	A2/B7,B39/CW12,CW15/DR10,DR16/DQ5/DP3,DP4	A2/B39,B51/CW12,CW7/DR13/DQ7,DQ6		N	2	M	N	N	0	Simulect	Myfortic,prograf,medrol	Myfortic,prograf,medrol				N			1.33	60	1.6	48	220	137	N
pan194	M			20.1		N		N			Y	1.08	79	ΑΡΝΗΤΙΚΟ	42	ΔΥΣΠΛΑΣΙΑ -ΜΟΝΟΝΕΦΡΟΣ		DD	19	N		20	A3,A11/B13,B35/CW4,CW15/DR7,DR13/DQ2,DQ6	A11,A30/B72,B60/CW10,CW12/DR7,DR13/DQ6,DQ2		N	1	M	N	N	0	Simulect	Myfortic,prograf,medrol	Myfortic advagraf,medrol				N			1.3	64	1.13	75	112	ΑΡΝΗΤΙΚΟ	N
pan195	M			23.3		N		N			Y	0.93	89	108	40	ΑΠΟΦΡΑΚΤΙΚΗ ΟΥΡΟΠΑΘΕΙΑ		DD	22	N		62	A1,A2/B7,B35/CW7,CW15/DR11/DQ7	A1,A24/B35,B37/CW4,CW6/DR11,DR16/DQ5,DQ7	Y	N	2	M	Y	N	1	Simulect	Myfortic,prograf,medrol	Myfortic,advagraf,medrol				N			1.28	62	1.0	80	75	108	N
pan197	F			23.8		N		N			Y	1.0	58	165	53	PKD		DD	24	N		50	A2,A68/B35,B57/CW4,CW7/DR7,DR16/DQ9,DQ5	A1,A2/B18,B61/CW12,CW15/DR14,DR16/DQ5,DQ5		N	1	F	N	N	4	Simulect	Myfortic,prograf,medrol	Myfortic,advagraf,medrol				N			2.16	24	1.2	50	129	165	N
pan198	M			23.7		N		N			Y	1.1	72	166	57	ΥΠΟΠΛΑΣΙΑ ΝΕΦΡΙΚΩΝ ΑΡΤΗΡΙΩΝ-ΑΥ		DD	12	N		29	A1,A2/B51/CW1,CW16/DR1,DR11/DQ5,DQ7	A2,A26/B51/CW2,CW12/DR8,DR11/DQ7,DQ4		N	2	M	N	N	4	Simulect	Myfortic,prograf,medrol	Myfortic,prograf,medrol				N			1.6	48	1.14	70	110	166	N
[truncated: 6 more columns]

## Sheet: IMN_controls
PID	ARE ever	donor source	KTX date	age at KTx	end fup date	FOLLOW UP TIME(MO)	ktx_Outcome	Primary Dx (PD)	nephrotic (1)	GENDER	PD 1st dx date	1st ESRD date	disease duration	Bx proven PD (y/n)	nephrotiC s	RPGN	RX for PD	immunosuppressants	KTX date	1st ESRD date	hd duration	donor source	donor age	donor HLA	recipient HLA	ABO incob (Y/N)	re-KTX (Y/N)	Pre-KTX PRA>50%	Pre-KTX DSA abs (Y/N)	Pre-KTX dsa specificity	CMV IGG donor	CMV IGG recepient	InductionRX	MaintenanceRx entry	MaintenanceRx endFUP	ATG ever	indication	date	#days	sCR 1st discharge	MDRD 1st disch	24h-prot 1st discarge (mg)	24h-prot 1st year	24hprot endFUP	hematuria 1st discharge (y/n)	hematuria 1st year	denovo-DSA ever post KTx(Y/N)	de novo DSA specificity	DSA detection date
a1	N	D		42		0	FUN	IMN	1	M			0	Y	Y	N					0	D	35	A1,1B8,8DR14,17DQ2,5	A1,1B13,49CW6,7DR17,13DQ1,2	N	N	N	N			P	DACLIZUMAB	1	1	N				1.7	50		168	60	N	N	N
a2	N	D		30		0	FUN	IMN	2	M			0	Y	Y	N	N				0	D	27	A26,28B38,51CW12,5DR1,4DQ5,8	A11,29B51,18CW7,16DR7,17DQ2	N	N	N	N		P	N	DACLIZUMAB	1	2	N				2.1	37	432	730		N	N	N
a3	N	D		50		0	FUN	IMN	1	M			0	Y	Y	N	Y				0	D	63	A1,30B35,51DR3,3	A2,2B50,35DR17,14	N	N	N	N		P	P	DACLIZUMAB	1	1	N				1.8	43	184	115	99	N	N	N
a4	N	L		43		0		IMN	1	F			0	Y	Y	N	Y	CYSA,MP,CYCLOPHOSPHAMIDE			0	L	47	A1,B35,49,CW4,7DR11,13DQ6,7	A2,24B8,62CW7,12DR16,17DQ2,5	N	N	N	N		P	N	BASILIXIMAB	1	5	N				1.4	41	928	11319	1525	N	Y	Y	DQ7
a5	N	L		36		0	FUNCTIONING	IMN	1	M			0	Y	Y	N	Y	CORTICOSTEROIDS			0	L	61	A3,11B18,51CW5,15DR7,17DQ2,9	A11,24B18,58CW3,5DR17DQ2	N	N	N	N		P	P	BASILIXIMAB	1	1	N				1.7	49	270	53	140	N	N	Y	DQ9
a6	N	D		51		0		IMN	1	F			0	Y	Y	N	Y	CORTICOSTEROIDS			0	D	38	A2,3B18CW7,12DR11,16DQ5,7	A24,32B18CW4,7DR7,11DQ2,7	N	N	N	N		P	P	BASILIXIMAB	1	2	N				1.1	56	360	520	129	Y	N	N
a7	Y	D		67		0	FUN	IMN	1	F			0	Y		N					0	D	26	A2,B13,44CW5,6DR3,4DQ2	A2,2B44,60CW3,2DR11,16DQ5,7	N	N	N	Y	CW5,6		P	DACLIZUMAB	1	1	N				1	98	130	130	54	N	N	N
a8	N	D		64		0	FUN	IMN	1	M			0	Y	Y	N	Y	CYSA,CORTICOSTEROIDS			0	D	72	A2B35CW4,7DR11,16DQ5,7		N	N	N	Y	DQ7	P	N	ATG	1	1	Y	PROLONGED ISCHEMIA TIME		10	2.4	27	10		190	Y	Y	N
a9	Y	D		42		0	ESRD	IMN	1	M			0	N	Y	N	N				0	D	20	A1,3B7,35CW4,7DR1,4DQ5,8	A3,11B35,51CW4,15DR4DQ8	N	N	N	N		P	P	ATG	1	1	Y	PROLONGED COLD ISCHEMIA TIME		4	2.2	35	217	4700	3370	N	Y	Y	DQ5
a10	N	D		49		0	FUNCTIONING	IMN	1	M			0	Y	Y	N	Y	MP,CYCLOPHOSPHAMIDE,CYSA,MMF			0	D	51	A2,3,B18,39,CW12DR16DQ5,7	A2,3B18,39CW7,12DR11,16DQ7,5	N	N	N	N		P	P	BASILIXIMAB	1	1	N				1.9	38	1107	887	372	N	N	N
a11	N	L		45		0	FUN	IMN	1	M			0	Y	Y	N	Y	MP			0	L	46	A2,24B63,35CW4,7DR11,13DQ6,7	A24,29B7,35CW4,15DR10,11DQ5,7	N	N	N	N		P	P	BASILIXIMAB	1	1	N				1.5	54	655	188	184	N	N	N
a12	N	D		33		0	FUN	IMN	1	F			0	Y	Y	N	Y	MP,CYCLOPHOSPHAMIDE			0	D	50	A2,B8,35CW4,7DR13,17DQ2,7	A2,3B35,39CW4,7DR7,13DQ7,9	N	N	N	N		P	P	BASILIXIMAB	1	3	N				1.9	32		170	356	Y	Y	N
a13	N	L		65		0	FUN	IMN	1	F			0	Y	Y	N	Y	MMF			0	L	62	A2B39CW12DR16DQ5	A3B18,41CW12,17DR4,11DQ2,7	N	N	N	N		P	P	BASILIXIMAB	1	1	N				0.8	76				N	N	N
a14	N	D		63		36.2	FUN	IMN		M				Y								D	69				N
a15	N	D		41		0	ESRD	IMN		M				Y								D	55				N
a16		L		21		0	ESRD	IMN		M				N									61				N
a17	N	D				148.9	ESRD	IMN		M				Y									58				Y													1,65	48.9/19.4		330
a18	N	L		48		0	FUN	IMN	yes	M			0	yes	yes	no	yes	ENDOXAN,MEDROL,NEORAL			0	συγγενη	70	A1,11 B8,35 DR16,17	A1, B8, DR17	N	N	N	N	N	ΘΕΤΙΚΟ	ΑΡΝΗΤΙΚΟ	SIMUECT,PROGRAF,MYFORTIC,MEDROL	PROGRAF,MYFORTIC,MEDROL	PROGRAF,MEDROL,MYFORTIC	N				1.17	66	12	130	8600	N
a19	Y	D		58		0	FUN	IMN	YES	M			0	YES	yes	no	NO				0	ΠΤΩΜΑΤΙΚΟ	70	Α11,Β27,35,DR4,16	A3,11,B35,51,DR4,17	N	N	N	Y	Y	ΑΡΝΗΤΙΚΟ	ΑΡΝΗΤΙΚΟ	SIMULECT,RITUXIMAB,PROGRAF,MYFORTIC,MEDROL	MYFORTIC,PROGRAF,MEDROL	MYFORTIC,PROGRAF,MEDROL	N				1.11	68	2	230	130	N
[truncated: 19 more columns]

## Sheet: lupus_controls
pid	KTX date	lupus diagnosis	disease duration	1st ESRD date	age at KTx	Screat at end FUP	GFR END	file number	death y/n		dialysis	HD time	1st ESRD date	KTX date	end fup date	FOLLOW UP	ktx_Outcome	ESRD date	Primary Dx (PD)	age at KTx	GENDER	RPGN	RX for PD	immunosuppressants	KTX date	1st ESRD date	HD time	donor source	donor age	donor HLA	recipient HLA	ABO incob (Y/N)	re-KTX (Y/N)	Pre-KTX PRA>50%	Pre-KTX DSA abs (Y/N)	Pre-KTX dsa specificity	CMV IGG donor	CMV IGG recepient	InductionRX	MaintenanceRx entry	MaintenanceRx endFUP	ATG ever	sCR 1st discharge	MDRD 1st disch	24h-prot 1st discarge (mg)	24h-prot 1st year	24hprot endFUP	hematuria 1st discharge (y/n)	hematuria 1st year
b1					28				N							0	FUNCTIONING		SLE	28	M	N	Y	CYC,STER				D				N	N	N					BASILIXIMAB	1	1	N						N
b2			5.7		39	1.7			N							0	ESRD		SLE	39	F	N	Y	CYC,STER				D				N	N	N					DACLIZUMAB	1	1	N
b3			0		23				N			1				0	ESRD		SLE	23	M	N	Y	CYC,STER			1	L				N	N	N					DACLIZUMAB	1	1	N						N
b4			0		31	1.8			Y		12	12				0	DEATH FUNCT GRAFT		SLE	31	F	Y	Y	CYC,STER			12	L				N	N	N					BASILIXIMAB	1	1	N						N
b5			4.8			1.4		21	N		4	4				0	FUN		SLE		F	Y	Y				4													1		N
b6						1.5		65	N							0	FUN		SLE		F	N	Y	CORTICOSTEROIDS,CYCLOPHOSPHAMIDE,MMF				L	57	A24,11B18CW7,12DR11DQ7	A24,11B18,44CW12,16DR11,15DQ6,7	N	N	N	N		P	N	DACLIZUMAB	1	5	N	0.9	88	450	240	59	N	N
b7			0					139	N		0	45				0			SLE		F	N	Y	CYCLOPHOSPHAMIDE,CORTICOSTEROIDS,HYDROXYCHLOROQUINE,AZA			45	D	63	A1,2B18,65CW7,8DR4,14DQ5,8	A2,33B65,18CW7,8DR4,14DQ5,8	N	N	Y	N		P	P	DACLIZUMAB	3	1	N	2	29	132			N
b8			0		32	1.1	57	43	N		0	69				0	FUN		SLE	32	F	Y	Y	CYCLOPHOSPHAMIDE,PLASMAPHERESIS,CORTICOSTEROIDS,HYDROXYCHLOROQUINE			69	L	64	A2,11B51,58CW7,15DR17,16DQ2,5	A2,24B52,58CW12,7DR17,15DQ2,6	N	N	N	N		P	N	BASILIXIMAB	1	1	N	1.4	46	187	106	39	N	N
b9			0			1.8	47	226	N		0	92				0	FUNCTIONING		SLE		F	N	Y	CORTICOIDS,AZA,CYCLOPHOSPHAMIDE			92	D	64	A2,31B51,58CW3,15DR11,17DQ7,2	A2,24B51,49CW6,7DR11,11DQ7	N	N	Y	N		P	N	BASILIXIMAB	1	1	N	3.1	19	536	400	920	N	N
b10			0		56			72	N		0	81				0	FUN		SLE	56	F	N	Y	CYCLOPHOSPHAMIDE,AZA,MP			81	D	67	A2,11B35,51CW4DR4,13DQ6,7	A1,24B39,57CW7,12DR13,16DQ5,6	N	N	Y	Y	CW4	P	P	BASILIXIMAB,IMMUNOABSORPTION	1	1	N	2.1	26		159	62	N	N
b11			0		50	0.7	77	221	N		0					0	FUN		SLE	50	F							DD	31			N	1	N					BAS+MD	MMF+TAC+MD	MMF+TAC+MD	N	8.1	6
b12					30	1.76	35	245	N		0					0	FUN		SLE	30	F							DD	50			N	1	N					BAS+MD	MPA+TAC+MD	EVER+TAC+MD	N	7.8	6.3
b13			0		20	0.69	63	83	N		0					0	FUN		SLE	20	F							LD	40			N	1	N					BAS+MD	MPA+TAC+MD	MPA+TAC+MD	N	2.14	31.2	230
b14			0		53	1.36	58	167	N		0					0	FUNCTIONING		SLE	53	M							LD	82			N	1	N					BAS+MD	MPA+TAC+MD	MPA+TAC+MD	N	4.4	15	450
b15			1.8		24	1.7	55	188	N		0					0	FUNCTIONING		SLE	24	F							LD	62			N	1	N					BAS+MD	MPA+TAC+MD	MPA+TAC+MD	N	3.69	16	120
b16			9.8		47	1.2	51	87	N		0					0	FUN		SLE	47	F							LD	49			N	1	N					BAS+MD	MPA+TAC+MD	MPA+TAC+MD	N	2.93	18	125
b17			0		71	1.17	53	44	N		0						FUN		SLE	71	F							LD	71			N	1	N					BAS+MD	MPA+TAC+MD	MPA+TAC+MD	N	3.43	15	230
b18			10.9		50	1.6	54	303	N		0						FUN		sLE	50	F							D	41			N	1	N					SIMULECT	MMF/TAC/MD	MMF/TAC/MD	N	1.94	29	70
b19			13.2		54	1.3	67	382	N		0						FUN		sLE	54	F							D	57			N	1	N					SIMULECT	MMF/TAC/MD	MMF/TAC/MD	N	1.44	40	89
b20			0		48	1.7	57	212	N		0					0	FUN		sLE	48	F							D	58			N	2	Y					ATG	MMF/TAC/MD	MMF/TAC/MD	Y	1.2	50	50
b21								θρομβωση-νεφρεκτομη μετα την μεταμοσχευση	N								ESRD		sLE		F																								90
b22					44	1.6	60	53	N		0					0	FUN		sLE	44	M							L	62			N	1	N					SIMULECT	MMF/TAC/MD	MMF/TAC/MD	N	1.48	55
[truncated: 18 more columns]

## Sheet: pauci_immune controls
pid	KTX date	end fup date	Follow up	Primary Dx (PD)	1st ESRD date	hd duration	nephrotic (1)	age at KTx	GENDER	PD 1st dx date	1st ESRD date	disease duration	Bx proven PD (y/n)	nephrotiC s	RPGN	RX for PD	immunosuppressants	1st ESRD date	donor source	donor age	donor HLA	recipient HLA	ABO incob (Y/N)	re-KTX (Y/N)	Pre-KTX PRA>50%	Pre-KTX DSA abs (Y/N)	Pre-KTX dsa specificity	CMV IGG donor	CMV IGG recepient	InductionRX	MaintenanceRx entry	MaintenanceRx endFUP	ATG ever	indication	date	#days	sCR 1st discharge	MDRD 1st disch	24h-prot 1st discarge (mg)	24h-prot 1st year	24hprot endFUP	hematuria 1st discharge (y/n)	hematuria 1st year	denovo-DSA ever post KTx(Y/N)	de novo DSA specificity	DSA detection date	CNI (y/n) at DSA detection	MPA (y/n) at DSA detection	mTOR (y/n)at DSA detection
c1			0	PI		0	2	35	M			0	Y	Y	N	Y	MD+CYC 75MGR/DAY ΓΙΑ ΕΝΑ ΜΗΝΑ		LD	63	A1,A30,B13,B51,CW6,CW14 DR7,DR16,DQ2,DQ5	A1,A30,B8,B13,CW6,CW7 DR7,DR17,DQ2,DQ	N	N	N	N		P	P	BASILIXIMAB	MMF-FK-MD	MMF-FK-MD	N				1.6	53	371	98		N	N	N			Y	Y	N
c2			0	PI		0	2	64	M			0	Y	Y	Y	Y	6 ΣΥΝΕΔΡΙΕΣ ΑΝΟΣΟΠΡΟΣΡΟΦ		LD	65	A2,A68,B35,B38,CW4,CW12 DR8,DR14,DQ4,DQ5	A1,A2,B51,B52,CW12,CW14 DR15,DR16,DQ5,DQ6	N	N	N	N		P	P	BASILIXIMAB	MPA-FK-MD	MPA-FK-MD	Y	ECD (expand criter donor)		8	1.4	54	488	102	0	N	Y	Ν			Y	Y	N
c3			0	PI		0	2	40	F			0	Y	N	Y	Y	MD+CYC(IV+POS)		DD	24	A23,B44.B49.CW4.CW7 DR7.DR15.DQ2.DQ6	A1,A3,B44,B49,CW2 DR13,DR16,DQ1	N	N	N	N			N	DACLIZUMAB	MMF-FK-MD	MMF-FK-MD	N				1.5	41	350	168	178	N	N	N			Y	Y	N
c4			0	PI		0	2	47	M			0	Y		Y	Y	MD+CYC/AZA+MD		LD	72	A23,A24,B35,B49,CW7,CW12 DR11,DR14,DQ5,DQ7	A23,A24,B27,B49,CW2,CW7 DR1,DR11,DQ5,DQ7	N	N	N	N		P	N	BASILIXIMAB	MMF-FK-MD	MMF-FK-MD	N				1.3	62	0	263	369	N	N	N			Y	Y	N
c5			0	PI		0	2	33	F			0	Y		Y	Y	MP,MMF		D	25	A2,33B27,41CW1,7DR16,17DQ5,2	A2,2B1,7CW7,14DR15,16DQ5,6	N	Y	Y	Y	DQ2	P	N	BASILIXIMAB	MMF,FK,MP	MMF,FK,MP	Y	CELLULAR REJECTION		10	0.7	102	885	1545	1035	N	Y	N
c6			0	PI		0	2	23	F			0	Y	Y	N		UNKNOWN		LD	50	A2,A11,B51,B39,CW2,CW15 DR16,DR11,DQ5,DQ7	A11,A11,B51,B35,CW4,CW15 DR11,DR11,DQ7	N	N	N	Y	A2,DQ5,DR51	P	P	BASILIXIMAB	MMF+NEORAL+MD	MMF-FK-MD	N				1	73	0	110	870	Y	N	Y	DQ5		Y	Y	N
c7			0	PI		0	2	46	M			0	Y		Y	Y	MD+CYC(ΩΣΕΙΣ ΓΙΑ 6ΜΗΝΕΣ)		DD	32	A33,A1,B8,B58 DR14,DR17	A1,A11,B8,B49 DR5,DR17	N	N	N	N		P		BASILIXIMAB	MMF-NEORAL-MD Γ	MMF-FK-MD	N								575			N			Y	Y	N
c8			0	PI		0	2	58	M			0	Y		N	Y	MD+CYC(IV, 12ΚΥΚΛΟΙ)+5ΠΛΑΣΜΑΦΑΙΡΕΣΕΙΣ,/11/97 LUNG HEMORRHA		DD	68	A3,A23,B35,B44,CW,CW DR7,DR8,DQ,DQ	A2,A3,B35,B49,CW4,CW7 DR7,DR10,DQ1,DQ1	N	N	N	N		P	P	DACLIZUMAB	MMF-FK-MD	MMF-FK-MD	N				2.6	27	500	123	770	N	N	Y	DR8		Υ	Y	N
c9			0	PI		0	2	34	M			0	Y	N	Y	Y	MD+CYC 500MGR ΕΩΣ 18/06/07 ΚΑΙ ΚΑΤΟΠΙΝ MPA 360MGR 2-0-1 ΕΩΣ 09/07/08		LD	36	A3,A24,B49,B57,CW6,CW7 DR4,DR7,DQ7,DQ9	A3,A23,B49,B51,CW7,CW12 DR4,DQ7,DQ8	N	N	N	Y	DR4	P	N	BASILIXIMAB	MMF-FK-MD	MMF-FK-MD	N				1.3	67	93	80	120	N	N	N			Y	Y	N
c10			0	PI		0	2	62	F			0	Y		N	Y	MD+CYC		DD	44	A32,A68,B7,B51,CW7,CW15 DR11,DR11,DQ7,DQ7	A3,A24,B35,B51,CW4,CW12 DR16,DR11,DQ5,DQ7	N	N	N	N		P	P	BASILIXIMAB	MMF-NEORAL-MD	AZA-NEORAL-MD	N				1.5	37	0	75	0	N	N	N			Y	Y	N
c11			0	PI			2		F			0	Y		Y	Y	MP,CYCLOPHOSPHAMIDE,MMF,RITUXIMAB		L	55	A2,11B39,51CW12,14DR11,14DQ7,5	A2,3B7,39CW7,12DR11,13DQ7,6	N	N	N	N		P	N	BASILIXIMAB	MMF,FK,MP	MMF,FK,MP	N				0.9	78		42	119	N	N	N
c12			0	PI			2	48	M			0	Y		Y	Y	MD+ΠΛΑΣΜΑΦΑΙΡΕΣΕΙΣ		LD	63	A1,A23,B8,B49,CW7,CW DR15,DR17,DQ,DQ	A1,A31,B8,B57,CW3,CW7 DR17,DR14,DQ,DQ	N	N	N	N		P	P	BASILIXIMAB	AZA-NEORAL-MD	MMF-MTOR-MD	N				2	38	0	140	105	N	N	Y	A23		N	Y	Y
c13			0	PI		0	2	58	F			0	Y		Y	N			DD	48	A24,A30,B8,B49,CW7 DR16,DR17,DQ2,DQ5	A1,A2,B8,B49,CW7 DR16,DR17,DQ2,DQ5	N	N	Y	N		P	N	BASILIXIMAB	MTOR-FK-MD	MTOR-FK-MD	N				1.6	35	207	132	0	Y	N	Ν			Y	Y	N
c14			0	PI		0	2	56	M			0	Y		N				DD	48	A2,A2,B35,B51,CW4,CW2 DR11,DR4,DQ7,DQ7	A2,A30,B51,B13,CW6,CW DR5,DR10,DQ1,DQ3	N	Y	N	N		N	P	DACLIZUMAB	MTOR-FK-MD	MTOR-FK-MD	N				1.8	41	0	74	0	Y	Ν	Ν			Y	Y	N
c15			0	PI		0	2	35	M			0	Y	Y	Y	Y	MD+CYC+ΠΛΑΣΜΑΦΑΙΡΕΣΗ		LD		A11,A24,B38,B75,CW DR12,DR15,DR51,DR52,DQ5,DQ7	A24,A30,B13,B44,CW DR4,DR16,DR51,DR53,DQ5,DQ8	N	N	N	N		P		ATG	NEORAL,SIROLIMUS,MD	MPA-FK-MD	Y	INDUCTION		5	1.2	73		787	270	N	Y	N			Y	Y	N
c16			0	PI		0	2	48	M			0	Y	N	N	Y	MD+CYC+5 ΣΥΝΕΔΡΙΕΣ ΠΛΑΣΝΑΦΑΙΡΕΣΗΣ		LD	72	A11,A23,B18,B44,CW4,CW7 DR7,DR11,DQ2,DQ7	A2,A23,B18,B44,CW4,CW7 DR7,DR11,DQ2,DQ7	N	N	N	N		P	P	DACLIZUMAB	MMF-FK-MD	MMF-FK-MD	N				1.8	43	280	120	87	N	N	N			Y	Y	N
c17			0	PI		0	2	55	F			0	Y		Y	Y	MD+CYC		DD	75	A3,A24,B51,B52,CW,CW DR11,DR7,DQ,DQ	A2,A24,B51,B39,CW,CW DR16,DR11,DQ1,DQ3	N	N	Y	Y	DR4		P	DACLIZUMAB	SIR-FK-MD	FK-MD	N				1.6	35	185	75	280	N	N	Y	DR4		Y	N	Y
c18			0	PI		0	2	53	M			0	Y		Y	Y	MD+CYC		DD	59		UNKNOWN	N	N	N	N		P	P	BASILIXIMAB	MMF-FK-MD	MMF-FK-MD					1.7	45	0	205	202		Y	N			Y	Y	N
c19			0	PI		0	2	35	M			0	Y	N	Y	Y	CYC+STEROIDS		LD	58	A1,A32,B35,B37,CW4,CW6 DR2,DR3,DQ1,DQ2	A1,A2,B5,B37,CW6 DR2,DR8,DQW1	N	N	N	N		N	P		AZA-NEORAL-MD	FK-MD	N				1.5	56	630	110	370	Y	Ν	Υ	DQ2		Y	Y	N
c20			0	PI		0	2	19	F			0	Y		Y	Y	MD+CYC		LD		A3,A9,B7,B18,BW6,CW7 DR2,DR2,DQ1,DRW52	A1,A3,B7,B37,BW4,BW6,CW6,CW7 DR2,DR6,DQ1,DRW52	N	N	N	N		P	N	DACLIZUMAB	MMF-NEORAL-MD	MMF-NEORAL-MD	N				1.1	69	0	57	0	N	N	N			Y	Y	N
c21			0	PI		0	2	25	M			0	Y	Y	Y	Y	MD+14 ΣΥΝΕΔΡΙΕΣ ΠΛΑΣΜΑΦΑΙΡΕΣΗΣ		LD	58																											Y	Y	N
[truncated: 18 more columns]

## Sheet: FSGS controls
pid	KTx date	end FUP date	follow up	FSGS Dx date	Age at KTx	GRAFT	MISMATCH	DONOR'S AGE	FSGS Dx date	fsgs Rx	KTx date	PRA	ESRD date	Gender	PLEX prior KTx	# prior KTx	PLEX Post KTx	1. Date of start of post KTx	1. Date of end Post KTx	Type of PLEX	Frequency	2. Date of start of post KTx	2. Date of end Post KTx	2.Type of PLEX	2.Frequency	# post KTx	PLEX Total #	Relataperplex	PLEX#relapsers	GFR-ENTRY	creatD1	s.albD1	24UprotD1	creatD7	s.albD7	24UhprotD7	creatD15	s.albD15	24UhprotD15	creatD28	s.albD28	24hUprotD28	creatM2	s.albM2	24UprotM2	creatM3	s.albM3	24UhprotM3	creatM6
d1			0		58	LIV-REL	5	63		NA		<5%		M	Y	3	Y			plasmaflo						3	6	N		8	5.39	3.6	714	1.59	2.67	462	1.48	3.38	251	1.28	3.55		1.64	4.4	284	1.55	4.6	0	1.65
d2			0		26	DICEASED	0	65		MMF,STER,CSA,PLEX				F	N	0	Y			plasmaflo				plasmaflo		62	62	Y	50	5	6.25	3.6		6.55	2.99		9.22	2.8		3.2	3.91	10550	2	3.36	1000	2.47	3.65	2050	2.9
d3			0		24	DICEASED	5	58		MMF,STER,CSA,PLEX		0.96		F	N	0	Y			plasmaflo				plasmaflo		9	9	Y	6	8	6.58	3.9		7.23	2.46		9.28	2.6		7.18	2.83		8.49	3.74		7.8	3.45
d4			0		65	LIV-REL	6	62		NA		<5%		M	Y	3	N			NA							3	N		10	8.76	2.9		13.2	2.2		5.67	3.39	755	1.94	3.64	309	1.34	4.3		1.37	4.5		1.48
d5			0		35	DICEASED	4	63		NA		<5%		M	Y	1	Y			plasmaflo						43	43	Y	43	8	7.12	3.04	1000	5.87	2.8	1680	3.11	2.6	2020	1.8	4.2	5090	1.93	4.1	6000	2.07	3.9	7900	2.05
d6			0		32	LIV-REL	2	52		CSA		Ν		F	Y	4	N			plasmaflo + immunosorba	4qd					0	4			13	4.1	4	2800	2	3.2	4070	2.5	4	3400	2.2	4.7	3000	2.5	4.2	3450	2.3	4.3	2700	2.3
d7			0		44	LIV-REL	3	66		NA		<5%		F	Y	3	Y			plasmaflo						3	6	N		7	4.79	4.36	3660	1.15	3.1	515	1.41	3.2	3.16	1.43		194	1.15	3.98	0	1	4.2	169	1.19
d8			0		18	LIV-REL	2	45		STER,CYC,CHLOR,CSA,VINCRISTINE		<5%		F	N	0	Y			plasmaflo + immunosorba	10qd 98q2d 69q3d			plasmaflo + immunosorba	7qd 43q3d 12q9d	239	238	Y	238	31	2.1	4		1.3	4		1.4	4		1.5	4	8000	0.9	4.1	1180	0.9	3.8	570	0.9
d9			0		62	DICEASED	3	56		STER		<5%		M	N	0	N			NA										8	7.4	3.5	1200	3.9	3.8	1150	1.5	3.3	649	1.6	3.6		1.2	3.7	237	1.7	4.1	338	1.3
d20			0		46	DICEASED		57		NONE		<5%		M	N	0	N							plasmaflo		8	8	Y	8	5	8.88	4		9.88	3.7		5.42	3.5		2.89	4	1890	2	4.4	4300	2.19	3.69	2591	2.42
d21			0		59	DICEASED	2	56		NONE		<5%		M	N	0	Y			Immunoabsorba							3	N		9	7.8	4.8		3.4	3.3	357	3.1	4	166	2.3	4	132	2.4	4.1	0	1.9	4	73	1.9
d22			0		53	DICEASED	3	55		N.A		N		F	N	0	Y			plasmaflo + immunosorba						16	16	N		7	8.4	3.4		8.6	3.1		4.4	3.1	4100	1.7	3.3	4100	1.6	3.7	120	1.4	4.3	201	1.5
d23			0		24	LIV-REL	3	45		STER,PLEX		N		M	Y	4	Y			plasmaflo						11	15	Y	15	20	3.9	3.2		1.7	3.2	9100	1.3	3.4	7800	6.2	3	2500	1.9	4.3	900	1.8	4.4	400	3.1
d24			0		27	LIV-REL	3	51				N		M	N	0	Y			plasmaflo						20	20	Y	20	9	8.8	3.5		8.2			2.8	4.3		1.4	4.8	5200	1.4	4.9	1800	1.5	5.5	1900	1.4
d25			0		44	DICEASED	2	37		STER		<5%		M	N	0	Y			plasmaflo				plasmaflo		37	37	N		7	6.89	3.6		8.7	3.32		9.76	3.2		7.38	2.7	23000	2.97	2.2	23000	1.81	3	13500	2.28
d26			0		46	LIV-REL	2	68		NONE		<5%		M	Y	3	Y			plasmaflo						3	6	N		8	6.98	4.5		3.26	3.66	1498	2.22	3.7	299	1.39	4.6	242	1.31	4.9	201	1.12		218	1.49
d27			0		27	LIV-REL	2	53		NONE		<5%		M	Y	3	Y			plasmaflo				plasmaflo		48	51	Y	20	5	6.41	3.7	1300	0.96	2.7	1200	1.14	2.9	2300	1.08	3.3	1300	1.11	3.13	1900	1.05	3.2	2100	1.36
d28			0		28	LIV-REL	3	56		CSA,TAC,MP, MMF		<5%		F	N	0	N										0	N		8	1.4	2.9	1500	0.7	3.5	947	0.9	4	199	1	4.6	114	1	4.5	114	1.1	4.4	159	1.1
d29			0		53	DICEASED	3	24		STER, CYC		N		M	N	0	Y			plasmaflo	49					49	49	Y	49	9	7.4	3.1	N.A	3.5	3	8200	2.3	2.5	20000	1.9	2.7	25500	1.1	3.5	2300	1.2	4.5	7500	1.5
d30			0		28	LIV-REL	1	65		STER,MMF,CSA		N		M	Y	2	Y			plasmaflo + immunosorba						25	27			11	6.2		2000	4.5	3.3	2000	4		2800	2.6	3.5	3600	2.1	3.8	5100	2.1	3.2	6700	3
d31			0		34	LIV-REL	3	60		N.A		N		M	Y	8	Y			plasmaflo + immunosorba						4	12			16	4.5	3.4	300	1.4	3.4	200	1.5	3.4	100	1.4	3	200	1.7	3	400	1.5			1.9
d32			0		55	DICEASED	4	55		NA		<5%		M	N	0	Y			plasmaflo						3	3	N		7	9.09	3.7	916	10.5	3.59	918	8.16	3.3	799	1.57		515	1.43		262	1.43		230	1.21
d33			0		48	LIV-REL	3	74		NA		<5%		F	N	0	Y			PLASMAFLO						5	5	N		7	3.5	2.3	1020	1.3	2.5	684	1.4	3.4	380	1.4	3.7	140	1.7	4	786	2.3	4.3	941	2.2
d34			0		29	LIV-REL	1	58		NA		<5%		M	Y	4	Y			plasmaflo							7	N		6	5.9	2.9	38	1.8	3.2	125	1.7	4.3	98	1.9	4.6	45	1.5	4.6	0	1.6	4.3	0	1.6
d35			0		36	LIV-REL	2	72		STER,CSA,MMF		0.08		M	Y	3	Y			plasmaflo							6	N		7	2.56	3.35	400	1.77	3.6	186	1.68	3.07	0	1.54		0	1.74		131	1.83		225	1.98
d36			0		18	LIV-REL	3	48		CSA,CYC,MMF,AZA,STER		N		M	Y	5	Y			plasmaflo + immunosorba	88			plasmaflo + immunosorba	10	93	98	Y	98	50	1.9		740	9.4	2.7		2.2	3		1.5	3.7	2250	1.2	2.2	4310	0.8	2.5	2910	1.4
d37			0		56	LIV-REL	3	74		STER		<5%		M	Y	3	Y			plasmaflo							6	N		5	5.84	4		2.5	4	1310	1.99	4.3	1500	1.78	4.7	1600	1.55	4.4	2000	1.7	4.5	1550	1.76
d38			0		42	LIV-REL	4	62		STER,CSA		N		F	N	0	Y			plasmaflo + immunosorba	58			plasmaflo + immunosorba	3	61	61	Y	61	24	2.4	3.6		1.6	4.6	9200	1.8	4	10400	1.1	4.6	6600	1.3	4.3	3300	1.2	3.9	3900	2.2
d39			0		36	DICEASED	2	56		STER,CSA,MMF,TAC,PLEX, CYC		0.92		M	N	0	Y			PLASMAFLO						4	4	Y	0	5	11.62	3.7		11.39	3.62		9.12	3.16	800	3.71	3.68	1700	2.32	4.48	4690	2.37	4.3	1770	2.01
d40			0		35	LIV-REL	1	35		NONE		N		M	Y	3	Y			plasmaflo + immunosorba						5	8			12	5.5		200	1.8	3.1	100	1.7	3.8	10	1.5	3.7	200	1.6	4.6	50	1.5	4.2	90	1.5
d41			0		51	LIV-REL	2	71		STER,CSA		<5%		F	Y	1	Y			PLASMAFLO						3	4	N	4	8	4.32	3.7	900	1.09	2.9	400	1.29	3.6	250	1.3		148	1.27	4.4	96	1.37	4.7		1.56
d42			0		39	DICEASED	2	50		NA		<5%		M	N	0	Y			immunoabsorba							4	N		5	14.6	3.4		10.3	3.3		5.5	3.9	521	2.3	4.5	228	1.8		0	1.7		0	1.5
d43			0		21	LIV-REL	1	48		STER,CSA,RTX,MPA		0.05		M	Y	5	Y			plasmaflo										6	5.8	3.3	865	1.9	3.6	867	1.52	3.3	320	1.6	4.4	399	1.39	5.1	170	1.65		136	1.52
d44			0		44	DICEASED	2	12		NA		<5%		M	N	0	N			NA							0	N		7	7.8	3.4	980	1.7	3.7	1690	1.3	3.5	637	0.9	4.1	267	1.2	4.4	300	1.1	4.1	167	1.2
d45			0		12	DICEASED		39		STER		N.A		F	N	0	Y			plasmaflo + immunosorba						15	15			28	3,2																		2.3
d46			0		53	DICEASED	3	65		NONE		0.43		F	N	0	Y			immunoabsorba							4	N		10	5.9		0	5.7		250	5.7		834	2.4	4.1	228	2.3	4.1	162	1.7	4.4	216	2.2
d47			0		25	DICEASED	3	53		STER,CSA,MMF		<5%		M	N	0	Y			PLASMAFLO						3	3	N		6	6.15	3.41		5.51		509	3.34		680	0.87		258	0.74		167	0.97	4.6	92	0.89
d48			0		53	DICEASED	1	50		NA		<5%		M	N	0	N			NA				plasmaflo		20	20	Y	20	5	10.8	4		9	3.6		7.3	3.8		3	4.3	5895	2.1	4	5213	1.8	3.8	6400	1.64
d49			0		28	DICEASED	1	51		N.A		N		M	N	0	Y			plasmaflo + immunosorba						18	18	N		8	8.3	3.1	1350	4.1		1000	2.7		2000	1.5	3.6	900	1.8	4.1	800	1.7	4	400	1.8
d50			0		25	LIV-REL	3	55				<5%
d51			0		16	DICEASED	4	39		STER,CHLORAMB		N		M	Y	1	Y			plasmaflo + immunosorba						23	24	N		7	10	4.7		10			6.8	3.2	4500	2.5	2	1800	2.2	4.1	400	2.7		200	2.1
d52			0		25	LIV-REL	1	45		TAC,MMF, RTX,STER		<5%		F	Y	2	Y			Immunoabsorba						3	5			9	4.38	4.4		1.02	3.7	600	1.02			1.25	3.8	233	1.28		342	1.47		479	1.27
d53			0		31	LIV-REL	2	54		CYC,STER,CSA		<5%		M	Y	4	Y			plasmaflo + immunosorba						15	19	Y	19	12	5.7	3	3150	2.2	3.8	1168	2.1	2.7	1470	2.3	3.5	1884	2.2	4	2736	2.4	4.1	2700	2.2
d54			0		19	LIV-REL	1	49		STER,MPA,RTX		<5%		F	Y	3	Y			immunoabsorba				immunoabsorba, plasmaflo		90	93	Υ	87	6	9	4	1240	0.6	2.9	682	0.7	4.2	529	0.7	4	4053	0.6	4.2	2677	0.7	4.6	2695	0.7
[truncated: 42 more columns]
